# Supplementary material for: Design of a water-soluble transmembrane receptor kinase with intact molecular function by QTY code
Source: Nat Commun. 2024 Jun 10;15:4293. doi: 10.1038/s41467-024-48513-9 (PMC11164701; doi:10.1038/s41467-024-48513-9)
Supplement: Supplementary file 4 — Source Data [file 41467_2024_48513_MOESM4_ESM.xlsx]

## Sheet: Fig. 2a
									Note:
									In this file, all marker bands are shown with the unit as kDa.

## Sheet: Fig. 2b
Sedimentation coefficient (S)	c(S)
0	0.00268243
0.151515	0.41328
0.30303	1.5414e-05
0.454545	2.43409e-16
0.606061	5.80064e-14
0.757576	6.70699e-15
0.909091	6.54667e-14
1.06061	3.6458e-14
1.21212	8.02e-15
1.36364	2.39441e-14
1.51515	2.66891e-14
1.66667	2.87935e-14
1.81818	8.76496e-15
1.9697	1.30409e-11
2.12121	5.42558e-08
2.27273	2.27425e-05
2.42424	0.00110647
2.57576	0.0079645
2.72727	0.0170657
2.87879	0.0150696
3.0303	0.00738886
3.18182	0.00318454
3.33333	0.00140106
3.48485	0.000780086
3.63636	0.000661558
3.78788	0.000868067
3.93939	0.00174942
4.09091	0.00502118
4.24242	0.0174479
4.39394	0.0611763
4.54545	0.184838
4.69697	0.413345
4.84848	0.630406
5	0.64528
5.15152	0.467238
5.30303	0.259286
5.45455	0.125785
5.60606	0.0601486
5.75758	0.0312676
5.90909	0.0188791
6.06061	0.0136273
6.21212	0.0117067
6.36364	0.0116001
6.51515	0.0125716
6.66667	0.0142356
6.81818	0.0161285
6.9697	0.0176616
7.12121	0.018333
7.27273	0.0178023
7.42424	0.0164107
7.57576	0.0142967
7.72727	0.0120548
7.87879	0.00995385
8.0303	0.00810921
8.18182	0.00656541
8.33333	0.005389
8.48485	0.00448466
8.63636	0.00383423
8.78788	0.00333005
8.93939	0.00299431
9.09091	0.00280065
9.24242	0.00268603
9.39394	0.00264593
9.54545	0.00267096
9.69697	0.00273634
9.84848	0.00285729
10	0.00297264
10.1515	0.00307137
10.303	0.00317627
10.4545	0.00321362
10.6061	0.00318933
10.7576	0.00314231
10.9091	0.00300477
11.0606	0.00284304
11.2121	0.00261953
11.3636	0.00239488
11.5152	0.00213532
11.6667	0.00187089
11.8182	0.00165756
11.9697	0.00145045
12.1212	0.00125026
12.2727	0.00109198
12.4242	0.000946241
12.5758	0.000838125
12.7273	0.000750652
12.8788	0.000679101
13.0303	0.000634212
13.1818	0.000600062
13.3333	0.00059629
13.4848	0.000611555
13.6364	0.000641527
13.7879	0.000712285
13.9394	0.000820753
14.0909	0.000971043
14.2424	0.00122073
14.3939	0.00158899
14.5455	0.00210827
14.697	0.00297724
14.8485	0.00432379
15	0.0129254

## Sheet: Fig. 2c
	First Derivative
Temperature [°C]	Control1	Control2	Control3	Sample1	Sample2	Sample3
20	-0.00020543	-0.000198589	-0.000226223	0.000855493	0.000707198	0.000755655
20.018	-0.00020543	-0.000198589	-0.000226223	0.000855695	0.000707611	0.000755494
20.036	-0.00020543	-0.000198589	-0.000226223	0.000855896	0.000708025	0.000755333
20.054	-0.00020543	-0.000198589	-0.000226223	0.000856099	0.000708441	0.000755173
20.072	-0.00020543	-0.000198589	-0.000226223	0.000856302	0.000708857	0.000755013
20.09	-0.00020543	-0.000198589	-0.000226223	0.000856505	0.000709274	0.000754854
20.108	-0.00020543	-0.000198589	-0.000226223	0.000856709	0.000709693	0.000754696
20.126	-0.00020543	-0.000198589	-0.000226223	0.000856914	0.000710113	0.000754538
20.144	-0.00020543	-0.000198589	-0.000226223	0.00085712	0.000710533	0.000754381
20.162	-0.00020543	-0.000198589	-0.000226223	0.000857326	0.000710955	0.000754225
20.18	-0.00020543	-0.000198589	-0.000226223	0.000857533	0.000711378	0.000754069
20.198	-0.00020543	-0.000198589	-0.000226223	0.00085774	0.000711802	0.000753914
20.216	-0.00020543	-0.000198589	-0.000226223	0.000857948	0.000712228	0.000753759
20.234	-0.00020543	-0.000198589	-0.000226223	0.000858157	0.000712654	0.000753605
20.2519	-0.00020543	-0.000198589	-0.000226223	0.000858367	0.000713082	0.000753452
20.2699	-0.00020543	-0.000198589	-0.000226223	0.000858577	0.000713511	0.000753299
20.2879	-0.00020543	-0.000198589	-0.000226223	0.000858788	0.000713941	0.000753147
20.3059	-0.00020543	-0.000198589	-0.000226223	0.000858999	0.000714372	0.000752996
20.3239	-0.00020543	-0.000198589	-0.000226223	0.000859212	0.000714804	0.000752846
20.3419	-0.00020543	-0.000198589	-0.000226223	0.000859425	0.000715238	0.000752696
20.3599	-0.00020543	-0.000198589	-0.000226223	0.000859638	0.000715672	0.000752547
20.3779	-0.00020543	-0.000198589	-0.000226223	0.000859853	0.000716108	0.000752398
20.3959	-0.00020543	-0.000198589	-0.000226223	0.000860068	0.000716545	0.000752251
20.4139	-0.00020543	-0.000198589	-0.000226223	0.000860283	0.000716983	0.000752104
20.4319	-0.00020543	-0.000198589	-0.000226223	0.0008605	0.000717423	0.000751958
20.4499	-0.00020543	-0.000198589	-0.000226223	0.000860717	0.000717863	0.000751812
20.4679	-0.00020543	-0.000198589	-0.000226223	0.000860935	0.000718305	0.000751667
20.4859	-0.00020543	-0.000198589	-0.000226223	0.000861154	0.000718748	0.000751523
20.5039	-0.00020543	-0.000198589	-0.000226223	0.000861373	0.000719193	0.00075138
20.5219	-0.00020543	-0.000198589	-0.000226223	0.000861593	0.000719638	0.000751237
20.5399	-0.00020543	-0.000198589	-0.000226223	0.000861814	0.000720085	0.000751095
20.5579	-0.00020543	-0.000198589	-0.000226223	0.000862035	0.000720533	0.000750954
20.5759	-0.00020543	-0.000198589	-0.000226223	0.000862257	0.000720983	0.000750814
20.5939	-0.00020543	-0.000198589	-0.000226223	0.00086248	0.000721433	0.000750675
20.6119	-0.00020543	-0.000198589	-0.000226223	0.000862704	0.000721885	0.000750536
20.6299	-0.00020543	-0.000198589	-0.000226223	0.000862929	0.000722338	0.000750398
20.6479	-0.00020543	-0.000198589	-0.000226223	0.000863154	0.000722792	0.000750261
20.6659	-0.00020543	-0.000198589	-0.000226223	0.00086338	0.000723248	0.000750125
20.6839	-0.00020543	-0.000198589	-0.000226223	0.000863606	0.000723705	0.000749989
20.7019	-0.00020543	-0.000198589	-0.000226223	0.000863834	0.000724163	0.000749855
20.7199	-0.00020543	-0.000198589	-0.000226223	0.000864062	0.000724622	0.000749721
20.7379	-0.00020543	-0.000198589	-0.000226223	0.000864291	0.000725083	0.000749588
20.7558	-0.00020543	-0.000198589	-0.000226223	0.000864521	0.000725544	0.000749456
20.7738	-0.00020543	-0.000198589	-0.000226223	0.000864751	0.000726008	0.000749324
20.7918	-0.00020543	-0.000198589	-0.000226223	0.000864983	0.000726472	0.000749194
20.8098	-0.00020543	-0.000198589	-0.000226223	0.000865215	0.000726938	0.000749064
20.8278	-0.00020543	-0.000198589	-0.000226223	0.000865447	0.000727405	0.000748935
20.8458	-0.00020543	-0.000198589	-0.000226223	0.000865681	0.000727873	0.000748807
20.8638	-0.00020543	-0.000198589	-0.000226223	0.000865915	0.000728343	0.00074868
20.8818	-0.00020543	-0.000198589	-0.000226223	0.00086615	0.000728813	0.000748554
20.8998	-0.00020543	-0.000198589	-0.000226223	0.000866386	0.000729286	0.000748429
20.9178	-0.00020543	-0.000198589	-0.000226223	0.000866623	0.000729759	0.000748304
20.9358	-0.00020543	-0.000198589	-0.000226223	0.00086686	0.000730234	0.000748181
20.9538	-0.00020543	-0.000198589	-0.000226223	0.000867099	0.00073071	0.000748058
20.9718	-0.00020543	-0.000198589	-0.000226223	0.000867338	0.000731187	0.000747936
20.9898	-0.00020543	-0.000198589	-0.000226223	0.000867578	0.000731666	0.000747816
21.0078	-0.00020543	-0.000198589	-0.000226223	0.000867818	0.000732146	0.000747696
21.0258	-0.00020543	-0.000198589	-0.000226223	0.00086806	0.000732627	0.000747577
21.0438	-0.00020543	-0.000198589	-0.000226223	0.000868302	0.000733109	0.000747459
21.0618	-0.00020543	-0.000198589	-0.000226223	0.000868545	0.000733593	0.000747342
21.0798	-0.00020543	-0.000198589	-0.000226223	0.000868788	0.000734078	0.000747226
21.0978	-0.00020543	-0.000198589	-0.000226223	0.000869033	0.000734565	0.00074711
21.1158	-0.00020543	-0.000198589	-0.000226223	0.000869278	0.000735053	0.000746996
21.1338	-0.00020543	-0.000198589	-0.000226223	0.000869525	0.000735542	0.000746883
21.1518	-0.00020543	-0.000198589	-0.000226223	0.000869772	0.000736032	0.00074677
21.1698	-0.00020543	-0.000198589	-0.000226223	0.000870019	0.000736523	0.000746659
21.1878	-0.00020543	-0.000198589	-0.000226223	0.000870268	0.000737016	0.000746549
21.2058	-0.00020543	-0.000198589	-0.000226223	0.000870517	0.000737511	0.000746439
21.2238	-0.00020543	-0.000198589	-0.000226223	0.000870767	0.000738006	0.000746331
21.2418	-0.00020543	-0.000198589	-0.000226223	0.000871018	0.000738503	0.000746224
21.2597	-0.00020543	-0.000198589	-0.000226223	0.00087127	0.000739001	0.000746117
21.2777	-0.00020543	-0.000198589	-0.000226223	0.000871523	0.000739501	0.000746012
21.2957	-0.00020543	-0.000198589	-0.000226223	0.000871776	0.000740001	0.000745907
21.3137	-0.00020543	-0.000198589	-0.000226223	0.00087203	0.000740503	0.000745804
21.3317	-0.00020543	-0.000198589	-0.000226223	0.000872285	0.000741007	0.000745702
21.3497	-0.00020543	-0.000198589	-0.000226223	0.000872541	0.000741511	0.0007456
21.3677	-0.00020543	-0.000198589	-0.000226223	0.000872797	0.000742017	0.0007455
21.3857	-0.00020543	-0.000198589	-0.000226223	0.000873055	0.000742525	0.000745401
21.4037	-0.00020543	-0.000198589	-0.000226223	0.000873313	0.000743033	0.000745303
21.4217	-0.00020543	-0.000198589	-0.000226223	0.000873572	0.000743543	0.000745205
21.4397	-0.00020543	-0.000198589	-0.000226223	0.000873832	0.000744054	0.000745109
21.4577	-0.00020543	-0.000198589	-0.000226223	0.000874093	0.000744566	0.000745014
21.4757	-0.00020543	-0.000198589	-0.000226223	0.000874354	0.00074508	0.00074492
21.4937	-0.00020543	-0.000198589	-0.000226223	0.000874616	0.000745595	0.000744827
21.5117	-0.00020543	-0.000198589	-0.000226223	0.000874879	0.000746111	0.000744735
21.5297	-0.00020543	-0.000198589	-0.000226223	0.000875143	0.000746629	0.000744645
21.5477	-0.00020543	-0.000198589	-0.000226223	0.000875408	0.000747148	0.000744555
21.5657	-0.00020543	-0.000198589	-0.000226223	0.000875673	0.000747668	0.000744466
21.5837	-0.00020543	-0.000198589	-0.000226223	0.00087594	0.000748189	0.000744379
21.6017	-0.00020543	-0.000198589	-0.000226223	0.000876207	0.000748712	0.000744292
21.6197	-0.00020543	-0.000198589	-0.000226223	0.000876475	0.000749236	0.000744207
21.6377	-0.00020543	-0.000198589	-0.000226223	0.000876743	0.000749761	0.000744123
21.6557	-0.00020543	-0.000198589	-0.000226223	0.000877013	0.000750287	0.00074404
21.6737	-0.00020543	-0.000198589	-0.000226223	0.000877283	0.000750815	0.000743958
21.6917	-0.00020543	-0.000198589	-0.000226223	0.000877554	0.000751344	0.000743877
21.7097	-0.00020543	-0.000198589	-0.000226223	0.000877826	0.000751874	0.000743797
21.7277	-0.00020543	-0.000198589	-0.000226223	0.000878099	0.000752406	0.000743719
21.7457	-0.00020543	-0.000198589	-0.000226223	0.000878373	0.000752938	0.000743641
21.7636	-0.00020543	-0.000198589	-0.000226223	0.000878647	0.000753472	0.000743565
21.7816	-0.00020543	-0.000198589	-0.000226223	0.000878922	0.000754007	0.00074349
21.7996	-0.00020543	-0.000198589	-0.000226223	0.000879198	0.000754544	0.000743416
21.8176	-0.00020543	-0.000198589	-0.000226223	0.000879475	0.000755081	0.000743343
21.8356	-0.00020543	-0.000198589	-0.000226223	0.000879752	0.00075562	0.000743271
21.8536	-0.00020543	-0.000198589	-0.000226223	0.000880031	0.00075616	0.0007432
21.8716	-0.00020543	-0.000198589	-0.000226223	0.00088031	0.000756702	0.000743131
21.8896	-0.00020543	-0.000198589	-0.000226223	0.00088059	0.000757244	0.000743063
21.9076	-0.00020543	-0.000198589	-0.000226223	0.000880871	0.000757788	0.000742996
21.9256	-0.00020543	-0.000198589	-0.000226223	0.000881152	0.000758333	0.00074293
21.9436	-0.00020543	-0.000198589	-0.000226223	0.000881434	0.000758879	0.000742865
21.9616	-0.00020543	-0.000198589	-0.000226223	0.000881718	0.000759426	0.000742801
21.9796	-0.00020543	-0.000198589	-0.000226223	0.000882001	0.000759975	0.000742739
21.9976	-0.00020543	-0.000198589	-0.000226223	0.000882286	0.000760525	0.000742678
22.0156	-0.00020543	-0.000198589	-0.000226223	0.000882572	0.000761076	0.000742618
22.0336	-0.00020543	-0.000198589	-0.000226223	0.000882858	0.000761628	0.000742559
22.0516	-0.00020543	-0.000198589	-0.000226223	0.000883145	0.000762181	0.000742501
22.0696	-0.00020543	-0.000198589	-0.000226223	0.000883433	0.000762735	0.000742445
22.0876	-0.00020543	-0.000198589	-0.000226223	0.000883721	0.000763291	0.000742389
22.1056	-0.00020543	-0.000198589	-0.000226223	0.000884011	0.000763848	0.000742335
22.1236	-0.00020543	-0.000198589	-0.000226223	0.000884301	0.000764406	0.000742283
22.1416	-0.00020543	-0.000198589	-0.000226223	0.000884592	0.000764965	0.000742231
22.1596	-0.00020543	-0.000198589	-0.000226223	0.000884883	0.000765525	0.00074218
22.1776	-0.00020543	-0.000198589	-0.000226223	0.000885176	0.000766086	0.000742131
22.1956	-0.00020543	-0.000198589	-0.000226223	0.000885469	0.000766648	0.000742083
22.2136	-0.00020543	-0.000198589	-0.000226223	0.000885763	0.000767212	0.000742036
22.2316	-0.00020543	-0.000198589	-0.000226223	0.000886057	0.000767776	0.000741991
22.2496	-0.00020543	-0.000198589	-0.000226223	0.000886353	0.000768342	0.000741946
22.2675	-0.00020543	-0.000198589	-0.000226223	0.000886649	0.000768909	0.000741903
22.2855	-0.00020543	-0.000198589	-0.000226223	0.000886946	0.000769477	0.000741861
22.3035	-0.00020543	-0.000198589	-0.000226223	0.000887244	0.000770046	0.00074182
22.3215	-0.00020543	-0.000198589	-0.000226223	0.000887542	0.000770616	0.000741781
22.3395	-0.00020543	-0.000198589	-0.000226223	0.000887841	0.000771187	0.000741742
22.3575	-0.00020543	-0.000198589	-0.000226223	0.000888141	0.000771759	0.000741705
22.3755	-0.00020543	-0.000198589	-0.000226223	0.000888442	0.000772332	0.000741669
22.3935	-0.00020543	-0.000198589	-0.000226223	0.000888743	0.000772907	0.000741635
22.4115	-0.00020543	-0.000198589	-0.000226223	0.000889045	0.000773482	0.000741601
22.4295	-0.00020543	-0.000198589	-0.000226223	0.000889348	0.000774058	0.000741569
22.4475	-0.00020543	-0.000198589	-0.000226223	0.000889651	0.000774635	0.000741538
22.4655	-0.00020543	-0.000198589	-0.000226223	0.000889955	0.000775214	0.000741508
22.4835	-0.00020543	-0.000198589	-0.000226223	0.00089026	0.000775793	0.000741479
22.5015	-0.00020543	-0.000198589	-0.000226223	0.000890566	0.000776373	0.000741452
22.5195	-0.00020543	-0.000198589	-0.000226223	0.000890872	0.000776955	0.000741426
22.5375	-0.00020543	-0.000198589	-0.000226223	0.000891179	0.000777537	0.000741401
22.5555	-0.00020543	-0.000198589	-0.000226223	0.000891487	0.00077812	0.000741377
22.5735	-0.00020543	-0.000198589	-0.000226223	0.000891795	0.000778704	0.000741354
22.5915	-0.00020543	-0.000198589	-0.000226223	0.000892104	0.000779289	0.000741333
22.6095	-0.00020543	-0.000198589	-0.000226223	0.000892414	0.000779875	0.000741313
22.6275	-0.00020543	-0.000198589	-0.000226223	0.000892724	0.000780462	0.000741294
22.6455	-0.00020543	-0.000198589	-0.000226223	0.000893035	0.00078105	0.000741276
22.6635	-0.00020543	-0.000198589	-0.000226223	0.000893347	0.000781639	0.000741259
22.6815	-0.00020543	-0.000198589	-0.000226223	0.00089366	0.000782228	0.000741244
22.6995	-0.00020543	-0.000198589	-0.000226223	0.000893973	0.000782819	0.000741229
22.7175	-0.00020543	-0.000198589	-0.000226223	0.000894286	0.00078341	0.000741216
22.7355	-0.00020543	-0.000198589	-0.000226223	0.0008946	0.000784002	0.000741204
22.7534	-0.00020543	-0.000198589	-0.000226223	0.000894915	0.000784595	0.000741194
22.7714	-0.00020543	-0.000198589	-0.000226223	0.000895231	0.000785189	0.000741184
22.7894	-0.00020543	-0.000198589	-0.000226223	0.000895547	0.000785783	0.000741176
22.8074	-0.00020543	-0.000198589	-0.000226223	0.000895864	0.000786379	0.000741168
22.8254	-0.00020543	-0.000198589	-0.000226223	0.000896181	0.000786975	0.000741162
22.8434	-0.00020543	-0.000198589	-0.000226223	0.000896499	0.000787572	0.000741157
22.8614	-0.00020543	-0.000198589	-0.000226223	0.000896817	0.000788169	0.000741153
22.8794	-0.00020543	-0.000198589	-0.000226223	0.000897137	0.000788768	0.00074115
22.8974	-0.00020543	-0.000198589	-0.000226223	0.000897456	0.000789367	0.000741148
22.9154	-0.00020543	-0.000198589	-0.000226223	0.000897776	0.000789967	0.000741148
22.9334	-0.00020543	-0.000198589	-0.000226223	0.000898097	0.000790567	0.000741148
22.9514	-0.00020543	-0.000198589	-0.000226223	0.000898418	0.000791169	0.00074115
22.9694	-0.00020543	-0.000198589	-0.000226223	0.00089874	0.00079177	0.000741152
22.9874	-0.00020543	-0.000198589	-0.000226223	0.000899063	0.000792373	0.000741156
23.0054	-0.00020543	-0.000198589	-0.000226223	0.000899386	0.000792976	0.000741161
23.0234	-0.00020543	-0.000198589	-0.000226223	0.000899709	0.00079358	0.000741166
23.0414	-0.00020543	-0.000198589	-0.000226223	0.000900033	0.000794184	0.000741173
23.0594	-0.00020543	-0.000198589	-0.000226223	0.000900357	0.000794789	0.000741181
23.0774	-0.00020543	-0.000198589	-0.000226223	0.000900682	0.000795395	0.00074119
23.0954	-0.00020543	-0.000198589	-0.000226223	0.000901008	0.000796001	0.000741199
23.1134	-0.00020543	-0.000198589	-0.000226223	0.000901333	0.000796607	0.00074121
23.1314	-0.00020543	-0.000198589	-0.000226223	0.00090166	0.000797214	0.000741222
23.1494	-0.00020543	-0.000198589	-0.000226223	0.000901986	0.000797822	0.000741235
23.1674	-0.00020543	-0.000198589	-0.000226223	0.000902313	0.00079843	0.000741248
23.1854	-0.00020543	-0.000198589	-0.000226223	0.000902641	0.000799038	0.000741263
23.2034	-0.00020543	-0.000198589	-0.000226223	0.000902969	0.000799647	0.000741278
23.2214	-0.00020543	-0.000198589	-0.000226223	0.000903297	0.000800257	0.000741294
23.2394	-0.00020543	-0.000198589	-0.000226223	0.000903626	0.000800866	0.000741312
23.2573	-0.00020543	-0.000198589	-0.000226223	0.000903955	0.000801476	0.00074133
23.2753	-0.00020543	-0.000198589	-0.000226223	0.000904284	0.000802087	0.000741349
23.2933	-0.00020543	-0.000198589	-0.000226223	0.000904614	0.000802698	0.000741368
23.3113	-0.00020543	-0.000198589	-0.000226223	0.000904944	0.000803309	0.000741389
23.3293	-0.00020543	-0.000198589	-0.000226223	0.000905275	0.00080392	0.00074141
23.3473	-0.00020543	-0.000198589	-0.000226223	0.000905606	0.000804532	0.000741432
23.3653	-0.00020543	-0.000198589	-0.000226223	0.000905937	0.000805144	0.000741455
23.3833	-0.00020543	-0.000198589	-0.000226223	0.000906268	0.000805756	0.000741478
23.4013	-0.00020543	-0.000198589	-0.000226223	0.0009066	0.000806369	0.000741503
23.4193	-0.00020543	-0.000198589	-0.000226223	0.000906931	0.000806981	0.000741528
23.4373	-0.00020543	-0.000198589	-0.000226223	0.000907264	0.000807594	0.000741553
23.4553	-0.00020543	-0.000198589	-0.000226223	0.000907596	0.000808207	0.000741579
23.4733	-0.00020543	-0.000198589	-0.000226223	0.000907928	0.00080882	0.000741606
23.4913	-0.00020543	-0.000198589	-0.000226223	0.000908261	0.000809433	0.000741634
23.5093	-0.00020543	-0.000198589	-0.000226223	0.000908594	0.000810047	0.000741662
23.5273	-0.00020543	-0.000198589	-0.000226223	0.000908927	0.00081066	0.00074169
23.5453	-0.00020543	-0.000198589	-0.000226223	0.00090926	0.000811273	0.000741719
23.5633	-0.00020543	-0.000198589	-0.000226223	0.000909594	0.000811887	0.000741749
23.5813	-0.00020543	-0.000198589	-0.000226223	0.000909927	0.0008125	0.000741779
23.5993	-0.00020543	-0.000198589	-0.000226223	0.000910261	0.000813114	0.000741809
23.6173	-0.00020543	-0.000198589	-0.000226223	0.000910594	0.000813727	0.00074184
23.6353	-0.00020543	-0.000198589	-0.000226223	0.000910928	0.000814341	0.000741871
23.6533	-0.00020543	-0.000198589	-0.000226223	0.000911262	0.000814954	0.000741903
23.6713	-0.00020543	-0.000198589	-0.000226223	0.000911596	0.000815568	0.000741935
23.6893	-0.00020543	-0.000198589	-0.000226223	0.00091193	0.000816181	0.000741967
23.7073	-0.00020543	-0.000198589	-0.000226223	0.000912263	0.000816794	0.000741999
23.7253	-0.00020543	-0.000198589	-0.000226223	0.000912597	0.000817407	0.000742032
23.7433	-0.00020543	-0.000198589	-0.000226223	0.000912931	0.00081802	0.000742065
23.7612	-0.00020543	-0.000198589	-0.000226223	0.000913265	0.000818633	0.000742098
23.7792	-0.00020543	-0.000198589	-0.000226223	0.000913599	0.000819246	0.000742131
23.7972	-0.00020543	-0.000198589	-0.000226223	0.000913932	0.000819859	0.000742164
23.8152	-0.00020543	-0.000198589	-0.000226223	0.000914266	0.000820472	0.000742198
23.8332	-0.00020543	-0.000198589	-0.000226223	0.000914599	0.000821084	0.000742231
23.8512	-0.00020543	-0.000198589	-0.000226223	0.000914933	0.000821697	0.000742264
23.8692	-0.00020543	-0.000198589	-0.000226223	0.000915266	0.000822309	0.000742298
23.8872	-0.00020543	-0.000198589	-0.000226223	0.000915599	0.000822922	0.000742331
23.9052	-0.00020543	-0.000198589	-0.000226223	0.000915933	0.000823534	0.000742364
23.9232	-0.00020543	-0.000198589	-0.000226223	0.000916266	0.000824147	0.000742397
23.9412	-0.00020543	-0.000198589	-0.000226223	0.000916599	0.00082476	0.00074243
23.9592	-0.00020543	-0.000198589	-0.000226223	0.000916932	0.000825372	0.000742463
23.9772	-0.00020543	-0.000198589	-0.000226223	0.000917265	0.000825985	0.000742496
23.9952	-0.00020543	-0.000198589	-0.000226223	0.000917598	0.000826599	0.000742528
24.0132	-0.00020543	-0.000198589	-0.000226223	0.000917931	0.000827212	0.000742561
24.0312	-0.00020543	-0.000198589	-0.000226223	0.000918265	0.000827827	0.000742593
24.0492	-0.00020543	-0.000198589	-0.000226223	0.000918598	0.000828441	0.000742625
24.0672	-0.00020543	-0.000198589	-0.000226223	0.000918931	0.000829057	0.000742657
24.0852	-0.00020543	-0.000198589	-0.000226223	0.000919265	0.000829673	0.000742688
24.1032	-0.00020543	-0.000198589	-0.000226223	0.000919599	0.00083029	0.00074272
24.1212	-0.00020543	-0.000198589	-0.000226223	0.000919933	0.000830909	0.000742751
24.1392	-0.00020543	-0.000198589	-0.000226223	0.000920268	0.000831528	0.000742783
24.1572	-0.00020543	-0.000198589	-0.000226223	0.000920604	0.000832149	0.000742814
24.1752	-0.00020543	-0.000198589	-0.000226223	0.00092094	0.000832772	0.000742846
24.1932	-0.00020543	-0.000198589	-0.000226223	0.000921277	0.000833397	0.000742878
24.2112	-0.00020543	-0.000198589	-0.000226223	0.000921615	0.000834025	0.00074291
24.2292	-0.00020543	-0.000198589	-0.000226223	0.000921953	0.000834654	0.000742942
24.2472	-0.00020543	-0.000198589	-0.000226223	0.000922294	0.000835287	0.000742975
24.2651	-0.00020543	-0.000198589	-0.000226223	0.000922635	0.000835923	0.000743008
24.2831	-0.00020543	-0.000198589	-0.000226223	0.000922978	0.000836562	0.000743042
24.3011	-0.00020543	-0.000198589	-0.000226223	0.000923323	0.000837206	0.000743077
24.3191	-0.00020543	-0.000198589	-0.000226223	0.00092367	0.000837853	0.000743114
24.3371	-0.00020543	-0.000198589	-0.000226223	0.000924019	0.000838506	0.000743151
24.3551	-0.00020543	-0.000198589	-0.000226223	0.000924371	0.000839163	0.00074319
24.3731	-0.00020543	-0.000198589	-0.000226223	0.000924725	0.000839826	0.000743231
24.3911	-0.00020543	-0.000198589	-0.000226223	0.000925082	0.000840495	0.000743274
24.4091	-0.00020543	-0.000198589	-0.000226223	0.000925442	0.000841171	0.000743319
24.4271	-0.00020543	-0.000198589	-0.000226223	0.000925805	0.000841853	0.000743366
24.4451	-0.00020543	-0.000198589	-0.000226223	0.000926172	0.000842543	0.000743417
24.4631	-0.00020543	-0.000198589	-0.000226223	0.000926542	0.00084324	0.00074347
24.4811	-0.00020543	-0.000198589	-0.000226223	0.000926924	0.000843962	0.000743544
24.4991	-0.00020543	-0.000198589	-0.000226223	0.000927398	0.000844929	0.000743888
24.5171	-0.00020543	-0.000198589	-0.000226223	0.000927872	0.000845901	0.000744236
24.5351	-0.00020543	-0.000198589	-0.000226223	0.000928345	0.000846877	0.000744588
24.5531	-0.00020543	-0.000198589	-0.000226223	0.000928818	0.000847858	0.000744944
24.5711	-0.00020543	-0.000198589	-0.000226223	0.000929289	0.000848842	0.000745303
24.5891	-0.00020543	-0.000198589	-0.000226223	0.00092976	0.000849831	0.000745666
24.6071	-0.00020543	-0.000198589	-0.000226223	0.00093023	0.000850823	0.000746032
24.6251	-0.00020543	-0.000198589	-0.000226223	0.000930699	0.000851819	0.000746403
24.6431	-0.00020543	-0.000198589	-0.000226223	0.000931168	0.00085282	0.000746777
24.6611	-0.00020543	-0.000198589	-0.000226223	0.000931635	0.000853823	0.000747155
24.6791	-0.00020543	-0.000198589	-0.000226223	0.000932101	0.000854831	0.000747537
24.6971	-0.00020543	-0.000198589	-0.000226223	0.000932566	0.000855843	0.000747922
24.7151	-0.00020543	-0.000198589	-0.000226223	0.00093303	0.000856857	0.000748311
24.7331	-0.00020543	-0.000198589	-0.000226223	0.000933492	0.000857876	0.000748704
24.751	-0.00020543	-0.000198589	-0.000226223	0.000933953	0.000858898	0.000749101
24.769	-0.00020543	-0.000198589	-0.000226223	0.000934413	0.000859923	0.000749501
24.787	-0.00020543	-0.000198589	-0.000226223	0.000934872	0.000860951	0.000749905
24.805	-0.00020543	-0.000198589	-0.000226223	0.000935329	0.000861983	0.000750313
24.823	-0.00020543	-0.000198589	-0.000226223	0.000935784	0.000863018	0.000750725
24.841	-0.00020543	-0.000198589	-0.000226223	0.000936238	0.000864056	0.00075114
24.859	-0.00020543	-0.000198589	-0.000226223	0.000936691	0.000865098	0.000751559
24.877	-0.00020543	-0.000198589	-0.000226223	0.000937142	0.000866142	0.000751982
24.895	-0.00020543	-0.000198589	-0.000226223	0.000937591	0.000867189	0.000752409
24.913	-0.00020543	-0.000198589	-0.000226223	0.000938038	0.000868239	0.00075284
24.931	-0.00020543	-0.000198589	-0.000226223	0.000938484	0.000869291	0.000753274
24.949	-0.00020543	-0.000198589	-0.000226223	0.000938927	0.000870347	0.000753712
24.967	-0.00020543	-0.000198589	-0.000226223	0.000939369	0.000871405	0.000754154
24.985	-0.00020543	-0.000198589	-0.000226223	0.000939809	0.000872466	0.0007546
25.003	-0.00020543	-0.000198589	-0.000226223	0.000940248	0.000873529	0.00075505
25.021	-0.00020543	-0.000198589	-0.000226223	0.000940684	0.000874595	0.000755503
25.039	-0.00020543	-0.000198589	-0.000226223	0.000941118	0.000875663	0.000755961
25.057	-0.00020543	-0.000198589	-0.000226223	0.00094155	0.000876733	0.000756423
25.075	-0.00020543	-0.000198589	-0.000226223	0.00094198	0.000877806	0.000756888
25.093	-0.00020543	-0.000198589	-0.000226223	0.000942409	0.00087888	0.000757357
25.111	-0.00020543	-0.000198589	-0.000226223	0.000942835	0.000879957	0.000757831
25.129	-0.00020543	-0.000198589	-0.000226223	0.000943258	0.000881036	0.000758308
25.147	-0.00020543	-0.000198589	-0.000226223	0.00094368	0.000882116	0.000758789
25.165	-0.00020543	-0.000198589	-0.000226223	0.0009441	0.000883199	0.000759274
25.183	-0.00020543	-0.000198589	-0.000226223	0.000944517	0.000884283	0.000759764
25.201	-0.00020543	-0.000198589	-0.000226223	0.000944932	0.000885369	0.000760257
25.219	-0.00020543	-0.000198589	-0.000226223	0.000945344	0.000886457	0.000760754
25.237	-0.00020543	-0.000198589	-0.000226223	0.000945755	0.000887546	0.000761256
25.2549	-0.00020543	-0.000198589	-0.000226223	0.000946162	0.000888636	0.000761761
25.2729	-0.00020543	-0.000198589	-0.000226223	0.000946568	0.000889728	0.000762271
25.2909	-0.00020543	-0.000198589	-0.000226223	0.000946971	0.000890822	0.000762784
25.3089	-0.00020543	-0.000198589	-0.000226223	0.000947372	0.000891916	0.000763301
25.3269	-0.00020543	-0.000198589	-0.000226223	0.00094777	0.000893012	0.000763823
25.3449	-0.00020543	-0.000198589	-0.000226223	0.000948165	0.000894109	0.000764348
25.3629	-0.00020543	-0.000198589	-0.000226223	0.000948558	0.000895206	0.000764878
25.3809	-0.00020543	-0.000198589	-0.000226223	0.000948949	0.000896305	0.000765411
25.3989	-0.00020543	-0.000198589	-0.000226223	0.000949337	0.000897405	0.000765948
25.4169	-0.00020543	-0.000198589	-0.000226223	0.000949722	0.000898505	0.000766489
25.4349	-0.00020543	-0.000198589	-0.000226223	0.000950105	0.000899606	0.000767034
25.4529	-0.00020543	-0.000198589	-0.000226223	0.000950485	0.000900708	0.000767583
25.4709	-0.00020543	-0.000198589	-0.000226223	0.000950862	0.00090181	0.000768135
25.4889	-0.00020543	-0.000198589	-0.000226223	0.000951237	0.000902913	0.000768692
25.5069	-0.00020543	-0.000198589	-0.000226223	0.000951608	0.000904016	0.000769252
25.5249	-0.00020543	-0.000198589	-0.000226223	0.000951978	0.00090512	0.000769815
25.5429	-0.00020543	-0.000198589	-0.000226223	0.000952344	0.000906223	0.000770383
25.5609	-0.00020543	-0.000198589	-0.000226223	0.000952708	0.000907327	0.000770954
25.5789	-0.00020543	-0.000198589	-0.000226223	0.000953069	0.000908431	0.000771528
25.5969	-0.00020543	-0.000198589	-0.000226223	0.000953427	0.000909535	0.000772106
25.6149	-0.00020543	-0.000198589	-0.000226223	0.000953782	0.000910638	0.000772687
25.6329	-0.00020543	-0.000198589	-0.000226223	0.000954135	0.000911742	0.000773272
25.6509	-0.00020543	-0.000198589	-0.000226223	0.000954484	0.000912845	0.00077386
25.6689	-0.00020543	-0.000198589	-0.000226223	0.000954831	0.000913948	0.000774452
25.6869	-0.00020543	-0.000198589	-0.000226223	0.000955175	0.00091505	0.000775047
25.7049	-0.00020543	-0.000198589	-0.000226223	0.000955517	0.000916152	0.000775645
25.7229	-0.00020543	-0.000198589	-0.000226223	0.000955855	0.000917253	0.000776246
25.7409	-0.00020543	-0.000198589	-0.000226223	0.000956191	0.000918353	0.00077685
25.7588	-0.00020543	-0.000198589	-0.000226223	0.000956523	0.000919453	0.000777457
25.7768	-0.00020543	-0.000198589	-0.000226223	0.000956853	0.000920552	0.000778067
25.7948	-0.00020543	-0.000198589	-0.000226223	0.000957181	0.000921649	0.00077868
25.8128	-0.00020543	-0.000198589	-0.000226223	0.000957505	0.000922746	0.000779295
25.8308	-0.00020543	-0.000198589	-0.000226223	0.000957826	0.000923841	0.000779914
25.8488	-0.00020543	-0.000198589	-0.000226223	0.000958145	0.000924935	0.000780535
25.8668	-0.00020543	-0.000198589	-0.000226223	0.000958461	0.000926028	0.000781159
25.8848	-0.00020543	-0.000198589	-0.000226223	0.000958774	0.00092712	0.000781786
25.9028	-0.00020543	-0.000198589	-0.000226223	0.000959084	0.000928209	0.000782414
25.9208	-0.00020543	-0.000198589	-0.000226223	0.000959391	0.000929298	0.000783046
25.9388	-0.00020543	-0.000198589	-0.000226223	0.000959696	0.000930384	0.000783679
25.9568	-0.00020543	-0.000198589	-0.000226223	0.000959997	0.000931469	0.000784315
25.9748	-0.00020543	-0.000198589	-0.000226223	0.000960296	0.000932552	0.000784954
25.9928	-0.00020543	-0.000198589	-0.000226223	0.000960592	0.000933632	0.000785594
26.0108	-0.00020543	-0.000198589	-0.000226223	0.000960886	0.000934711	0.000786236
26.0288	-0.00020543	-0.000198589	-0.000226223	0.000961176	0.000935788	0.00078688
26.0468	-0.00020543	-0.000198589	-0.000226223	0.000961464	0.000936862	0.000787527
26.0648	-0.00020543	-0.000198589	-0.000226223	0.000961749	0.000937934	0.000788174
26.0828	-0.00020543	-0.000198589	-0.000226223	0.000962031	0.000939003	0.000788824
26.1008	-0.00020543	-0.000198589	-0.000226223	0.00096231	0.00094007	0.000789476
26.1188	-0.00020543	-0.000198589	-0.000226223	0.000962587	0.000941134	0.000790128
26.1368	-0.00020543	-0.000198589	-0.000226223	0.000962861	0.000942196	0.000790783
26.1548	-0.00020543	-0.000198589	-0.000226223	0.000963132	0.000943254	0.000791439
26.1728	-0.00020543	-0.000198589	-0.000226223	0.0009634	0.00094431	0.000792096
26.1908	-0.00020543	-0.000198589	-0.000226223	0.000963666	0.000945363	0.000792754
26.2088	-0.00020543	-0.000198589	-0.000226223	0.000963929	0.000946413	0.000793414
26.2268	-0.00020543	-0.000198589	-0.000226223	0.000964189	0.000947459	0.000794074
26.2448	-0.00020543	-0.000198589	-0.000226223	0.000964447	0.000948503	0.000794736
26.2627	-0.00020543	-0.000198589	-0.000226223	0.000964702	0.000949543	0.000795398
26.2807	-0.00020543	-0.000198589	-0.000226223	0.000964954	0.000950579	0.000796062
26.2987	-0.00020543	-0.000198589	-0.000226223	0.000965204	0.000951612	0.000796726
26.3167	-0.00020543	-0.000198589	-0.000226223	0.000965451	0.000952642	0.000797391
26.3347	-0.00020543	-0.000198589	-0.000226223	0.000965695	0.000953668	0.000798057
26.3527	-0.00020543	-0.000198589	-0.000226223	0.000965937	0.000954691	0.000798723
26.3707	-0.00020543	-0.000198589	-0.000226223	0.000966176	0.000955709	0.00079939
26.3887	-0.00020543	-0.000198589	-0.000226223	0.000966413	0.000956724	0.000800057
26.4067	-0.00020543	-0.000198589	-0.000226223	0.000966647	0.000957735	0.000800725
26.4247	-0.00020543	-0.000198589	-0.000226223	0.000966879	0.000958742	0.000801393
26.4427	-0.00020543	-0.000198589	-0.000226223	0.000967108	0.000959745	0.000802062
26.4607	-0.00020543	-0.000198589	-0.000226223	0.000967335	0.000960744	0.00080273
26.4787	-0.00020543	-0.000198589	-0.000226223	0.000967559	0.000961738	0.000803399
26.4967	-0.00020543	-0.000198589	-0.000226223	0.000967781	0.000962729	0.000804068
26.5147	-0.00020543	-0.000198589	-0.000226223	0.000968001	0.000963715	0.000804737
26.5327	-0.00020543	-0.000198589	-0.000226223	0.000968218	0.000964697	0.000805405
26.5507	-0.00020543	-0.000198589	-0.000226223	0.000968433	0.000965675	0.000806074
26.5687	-0.00020543	-0.000198589	-0.000226223	0.000968645	0.000966648	0.000806743
26.5867	-0.00020543	-0.000198589	-0.000226223	0.000968856	0.000967617	0.000807411
26.6047	-0.00020543	-0.000198589	-0.000226223	0.000969064	0.000968581	0.00080808
26.6227	-0.00020543	-0.000198589	-0.000226223	0.00096927	0.000969541	0.000808748
26.6407	-0.00020543	-0.000198589	-0.000226223	0.000969473	0.000970496	0.000809415
26.6587	-0.00020543	-0.000198589	-0.000226223	0.000969675	0.000971447	0.000810083
26.6767	-0.00020543	-0.000198589	-0.000226223	0.000969875	0.000972393	0.00081075
26.6947	-0.00020543	-0.000198589	-0.000226223	0.000970072	0.000973334	0.000811416
26.7127	-0.00020543	-0.000198589	-0.000226223	0.000970267	0.00097427	0.000812082
26.7307	-0.00020543	-0.000198589	-0.000226223	0.000970461	0.000975202	0.000812748
26.7487	-0.00020543	-0.000198589	-0.000226223	0.000970652	0.000976128	0.000813413
26.7666	-0.00020543	-0.000198589	-0.000226223	0.000970841	0.00097705	0.000814077
26.7846	-0.00020543	-0.000198589	-0.000226223	0.000971029	0.000977967	0.00081474
26.8026	-0.00020543	-0.000198589	-0.000226223	0.000971214	0.000978879	0.000815403
26.8206	-0.00020543	-0.000198589	-0.000226223	0.000971397	0.000979786	0.000816065
26.8386	-0.00020543	-0.000198589	-0.000226223	0.000971579	0.000980689	0.000816727
26.8566	-0.00020543	-0.000198589	-0.000226223	0.000971759	0.000981586	0.000817387
26.8746	-0.00020543	-0.000198589	-0.000226223	0.000971937	0.000982478	0.000818047
26.8926	-0.00020543	-0.000198589	-0.000226223	0.000972113	0.000983365	0.000818706
26.9106	-0.00020543	-0.000198589	-0.000226223	0.000972287	0.000984247	0.000819364
26.9286	-0.00020543	-0.000198589	-0.000226223	0.00097246	0.000985124	0.000820021
26.9466	-0.00020543	-0.000198589	-0.000226223	0.000972631	0.000985996	0.000820677
26.9646	-0.00020543	-0.000198589	-0.000226223	0.0009728	0.000986863	0.000821332
26.9826	-0.00020543	-0.000198589	-0.000226223	0.000972967	0.000987724	0.000821986
27.0006	-0.00020543	-0.000198589	-0.000226223	0.000973132	0.000988581	0.000822639
27.0186	-0.00020543	-0.000198589	-0.000226223	0.000973296	0.000989432	0.000823291
27.0366	-0.00020543	-0.000198589	-0.000226223	0.000973458	0.000990278	0.000823942
27.0546	-0.00020543	-0.000198589	-0.000226223	0.000973618	0.000991119	0.000824592
27.0726	-0.00020543	-0.000198589	-0.000226223	0.000973777	0.000991955	0.000825241
27.0906	-0.00020543	-0.000198589	-0.000226223	0.000973934	0.000992785	0.000825888
27.1086	-0.00020543	-0.000198589	-0.000226223	0.00097409	0.00099361	0.000826534
27.1266	-0.00020543	-0.000198589	-0.000226223	0.000974244	0.00099443	0.000827179
27.1446	-0.00020543	-0.000198589	-0.000226223	0.000974396	0.000995245	0.000827823
27.1626	-0.00020543	-0.000198589	-0.000226223	0.000974546	0.000996054	0.000828466
27.1806	-0.00020543	-0.000198589	-0.000226223	0.000974696	0.000996858	0.000829107
27.1986	-0.00020543	-0.000198589	-0.000226223	0.000974843	0.000997656	0.000829747
27.2166	-0.00020543	-0.000198589	-0.000226223	0.000974989	0.00099845	0.000830386
27.2346	-0.00020543	-0.000198589	-0.000226223	0.000975134	0.000999238	0.000831023
27.2525	-0.00020543	-0.000198589	-0.000226223	0.000975277	0.00100002	0.000831659
27.2705	-0.00020543	-0.000198589	-0.000226223	0.000975419	0.0010008	0.000832293
27.2885	-0.00020543	-0.000198589	-0.000226223	0.000975559	0.00100157	0.000832927
27.3065	-0.00020543	-0.000198589	-0.000226223	0.000975698	0.00100234	0.000833558
27.3245	-0.00020543	-0.000198589	-0.000226223	0.000975835	0.0010031	0.000834189
27.3425	-0.00020543	-0.000198589	-0.000226223	0.000975971	0.00100385	0.000834818
27.3605	-0.00020543	-0.000198589	-0.000226223	0.000976106	0.0010046	0.000835445
27.3785	-0.00020543	-0.000198589	-0.000226223	0.00097624	0.00100535	0.000836071
27.3965	-0.00020543	-0.000198589	-0.000226223	0.000976372	0.00100609	0.000836696
27.4145	-0.00020543	-0.000198589	-0.000226223	0.000976503	0.00100682	0.000837319
27.4325	-0.00020543	-0.000198589	-0.000226223	0.000976633	0.00100755	0.000837941
27.4505	-0.00020543	-0.000198589	-0.000226223	0.000976761	0.00100827	0.000838561
27.4685	-0.00020543	-0.000198589	-0.000226223	0.000976889	0.00100899	0.00083918
27.4865	-0.00020543	-0.000198589	-0.000226223	0.000977016	0.0010097	0.000839797
27.5045	-0.00020543	-0.000198589	-0.000226223	0.000977141	0.00101041	0.000840413
27.5225	-0.00020543	-0.000198589	-0.000226223	0.000977265	0.00101111	0.000841027
27.5405	-0.00020543	-0.000198589	-0.000226223	0.000977389	0.00101181	0.00084164
27.5585	-0.00020543	-0.000198589	-0.000226223	0.000977511	0.0010125	0.000842251
27.5765	-0.00020543	-0.000198589	-0.000226223	0.000977633	0.00101318	0.000842861
27.5945	-0.00020543	-0.000198589	-0.000226223	0.000977754	0.00101386	0.000843469
27.6125	-0.00020543	-0.000198589	-0.000226223	0.000977874	0.00101453	0.000844075
27.6305	-0.00020543	-0.000198589	-0.000226223	0.000977993	0.0010152	0.00084468
27.6485	-0.00020543	-0.000198589	-0.000226223	0.000978112	0.00101587	0.000845283
27.6665	-0.00020543	-0.000198589	-0.000226223	0.000978229	0.00101653	0.000845884
27.6845	-0.00020543	-0.000198589	-0.000226223	0.000978347	0.00101718	0.000846484
27.7025	-0.00020543	-0.000198589	-0.000226223	0.000978463	0.00101783	0.000847082
27.7205	-0.00020543	-0.000198589	-0.000226223	0.000978579	0.00101847	0.000847679
27.7385	-0.00020543	-0.000198589	-0.000226223	0.000978695	0.0010191	0.000848274
27.7564	-0.00020543	-0.000198589	-0.000226223	0.00097881	0.00101973	0.000848867
27.7744	-0.00020543	-0.000198589	-0.000226223	0.000978924	0.00102036	0.000849458
27.7924	-0.00020543	-0.000198589	-0.000226223	0.000979038	0.00102098	0.000850047
27.8104	-0.00020543	-0.000198589	-0.000226223	0.000979152	0.0010216	0.000850635
27.8284	-0.00020543	-0.000198589	-0.000226223	0.000979266	0.00102221	0.00085122
27.8464	-0.00020543	-0.000198589	-0.000226223	0.000979379	0.00102281	0.000851804
27.8644	-0.00020543	-0.000198589	-0.000226223	0.000979492	0.00102341	0.000852386
27.8824	-0.00020543	-0.000198589	-0.000226223	0.000979604	0.001024	0.000852965
27.9004	-0.00020543	-0.000198589	-0.000226223	0.000979717	0.00102459	0.000853543
27.9184	-0.00020543	-0.000198589	-0.000226223	0.000979829	0.00102518	0.000854118
27.9364	-0.00020543	-0.000198589	-0.000226223	0.000979942	0.00102576	0.000854692
27.9544	-0.00020543	-0.000198589	-0.000226223	0.000980054	0.00102633	0.000855263
27.9724	-0.00020543	-0.000198589	-0.000226223	0.000980167	0.0010269	0.000855832
27.9904	-0.00020543	-0.000198589	-0.000226223	0.00098028	0.00102746	0.000856399
28.0084	-0.00020543	-0.000198589	-0.000226223	0.000980392	0.00102802	0.000856964
28.0264	-0.00020543	-0.000198589	-0.000226223	0.000980505	0.00102857	0.000857526
28.0444	-0.00020543	-0.000198589	-0.000226223	0.000980619	0.00102912	0.000858085
28.0624	-0.00020543	-0.000198589	-0.000226223	0.000980732	0.00102967	0.000858643
28.0804	-0.00020543	-0.000198589	-0.000226223	0.000980847	0.0010302	0.000859197
28.0984	-0.00020543	-0.000198589	-0.000226223	0.000980961	0.00103074	0.000859749
28.1164	-0.00020543	-0.000198589	-0.000226223	0.000981076	0.00103127	0.000860299
28.1344	-0.00020543	-0.000198589	-0.000226223	0.000981192	0.00103179	0.000860846
28.1524	-0.00020543	-0.000198589	-0.000226223	0.000981308	0.00103231	0.00086139
28.1704	-0.00020543	-0.000198589	-0.000226223	0.000981425	0.00103282	0.000861931
28.1884	-0.00020543	-0.000198589	-0.000226223	0.000981543	0.00103333	0.00086247
28.2064	-0.00020543	-0.000198589	-0.000226223	0.000981662	0.00103384	0.000863005
28.2244	-0.00020543	-0.000198589	-0.000226223	0.000981782	0.00103434	0.000863538
28.2424	-0.00020543	-0.000198589	-0.000226223	0.000981903	0.00103483	0.000864067
28.2603	-0.00020543	-0.000198589	-0.000226223	0.000982025	0.00103533	0.000864594
28.2783	-0.00020543	-0.000198589	-0.000226223	0.000982148	0.00103581	0.000865117
28.2963	-0.00020543	-0.000198589	-0.000226223	0.000982272	0.00103629	0.000865638
28.3143	-0.00020543	-0.000198589	-0.000226223	0.000982398	0.00103677	0.000866155
28.3323	-0.00020543	-0.000198589	-0.000226223	0.000982525	0.00103724	0.000866669
28.3503	-0.00020543	-0.000198589	-0.000226223	0.000982653	0.00103771	0.00086718
28.3683	-0.00020543	-0.000198589	-0.000226223	0.000982784	0.00103817	0.000867688
28.3863	-0.00020543	-0.000198589	-0.000226223	0.000982916	0.00103863	0.000868192
28.4043	-0.00020543	-0.000198589	-0.000226223	0.000983049	0.00103909	0.000868693
28.4223	-0.00020543	-0.000198589	-0.000226223	0.000983184	0.00103954	0.000869191
28.4403	-0.00020543	-0.000198589	-0.000226223	0.000983322	0.00103998	0.000869685
28.4583	-0.00020543	-0.000198589	-0.000226223	0.000983461	0.00104042	0.000870176
28.4763	-0.00020543	-0.000198589	-0.000226223	0.000983602	0.00104086	0.000870664
28.4943	-0.00020543	-0.000198589	-0.000226223	0.000983745	0.00104129	0.000871148
28.5123	-0.00020543	-0.000198589	-0.000226223	0.000983891	0.00104172	0.00087163
28.5303	-0.00020543	-0.000198589	-0.000226223	0.000984039	0.00104214	0.000872107
28.5483	-0.00020543	-0.000198589	-0.000226223	0.000984188	0.00104256	0.000872582
28.5663	-0.00020543	-0.000198589	-0.000226223	0.000984341	0.00104297	0.000873053
28.5843	-0.00020543	-0.000198589	-0.000226223	0.000984495	0.00104338	0.000873521
28.6023	-0.00020543	-0.000198589	-0.000226223	0.000984652	0.00104378	0.000873985
28.6203	-0.00020543	-0.000198589	-0.000226223	0.000984812	0.00104418	0.000874447
28.6383	-0.00020543	-0.000198589	-0.000226223	0.000984974	0.00104458	0.000874905
28.6563	-0.00020543	-0.000198589	-0.000226223	0.000985139	0.00104497	0.00087536
28.6743	-0.00020543	-0.000198589	-0.000226223	0.000985306	0.00104535	0.000875811
28.6923	-0.00020543	-0.000198589	-0.000226223	0.000985476	0.00104574	0.00087626
28.7103	-0.00020543	-0.000198589	-0.000226223	0.000985648	0.00104611	0.000876706
28.7283	-0.00020543	-0.000198589	-0.000226223	0.000985824	0.00104649	0.000877148
28.7463	-0.00020543	-0.000198589	-0.000226223	0.000986002	0.00104686	0.000877588
28.7642	-0.00020543	-0.000198589	-0.000226223	0.000986183	0.00104722	0.000878024
28.7822	-0.00020543	-0.000198589	-0.000226223	0.000986367	0.00104758	0.000878458
28.8002	-0.00020543	-0.000198589	-0.000226223	0.000986554	0.00104794	0.000878888
28.8182	-0.00020543	-0.000198589	-0.000226223	0.000986744	0.00104829	0.000879316
28.8362	-0.00020543	-0.000198589	-0.000226223	0.000986937	0.00104863	0.000879741
28.8542	-0.00020543	-0.000198589	-0.000226223	0.000987133	0.00104898	0.000880164
28.8722	-0.00020543	-0.000198589	-0.000226223	0.000987332	0.00104931	0.000880584
28.8902	-0.00020543	-0.000198589	-0.000226223	0.000987534	0.00104965	0.000881001
28.9082	-0.00020543	-0.000198589	-0.000226223	0.000987739	0.00104998	0.000881416
28.9262	-0.00020543	-0.000198589	-0.000226223	0.000987948	0.0010503	0.000881828
28.9442	-0.00020543	-0.000198589	-0.000226223	0.00098816	0.00105063	0.000882239
28.9622	-0.00020543	-0.000198589	-0.000226223	0.000988375	0.00105094	0.000882647
28.9802	-0.00020543	-0.000198589	-0.000226223	0.000988593	0.00105126	0.000883052
28.9982	-0.00020543	-0.000198589	-0.000226223	0.000988815	0.00105157	0.000883456
29.0162	-0.00020543	-0.000198589	-0.000226223	0.00098904	0.00105187	0.000883858
29.0342	-0.00020543	-0.000198589	-0.000226223	0.000989269	0.00105217	0.000884257
29.0522	-0.00020543	-0.000198589	-0.000226223	0.000989501	0.00105247	0.000884655
29.0702	-0.00020543	-0.000198589	-0.000226223	0.000989737	0.00105276	0.000885051
29.0882	-0.00020543	-0.000198589	-0.000226223	0.000989976	0.00105305	0.000885446
29.1062	-0.00020543	-0.000198589	-0.000226223	0.000990219	0.00105334	0.000885838
29.1242	-0.00020543	-0.000198589	-0.000226223	0.000990466	0.00105362	0.00088623
29.1422	-0.00020543	-0.000198589	-0.000226223	0.000990717	0.0010539	0.000886619
29.1602	-0.00020543	-0.000198589	-0.000226223	0.000990971	0.00105417	0.000887008
29.1782	-0.00020543	-0.000198589	-0.000226223	0.000991229	0.00105445	0.000887395
29.1962	-0.00020543	-0.000198589	-0.000226223	0.000991492	0.00105471	0.000887781
29.2142	-0.00020543	-0.000198589	-0.000226223	0.000991758	0.00105498	0.000888166
29.2322	-0.00020543	-0.000198589	-0.000226223	0.000992028	0.00105524	0.00088855
29.2501	-0.00020543	-0.000198589	-0.000226223	0.000992303	0.0010555	0.000888933
29.2681	-0.00020543	-0.000198589	-0.000226223	0.000992581	0.00105575	0.000889315
29.2861	-0.00020543	-0.000198589	-0.000226223	0.000992864	0.001056	0.000889696
29.3041	-0.00020543	-0.000198589	-0.000226223	0.000993151	0.00105625	0.000890076
29.3221	-0.00020543	-0.000198589	-0.000226223	0.000993442	0.0010565	0.000890456
29.3401	-0.00020543	-0.000198589	-0.000226223	0.000993738	0.00105674	0.000890836
29.3581	-0.00020543	-0.000198589	-0.000226223	0.000994038	0.00105698	0.000891214
29.3761	-0.00020543	-0.000198589	-0.000226223	0.000994343	0.00105721	0.000891593
29.3941	-0.00020543	-0.000198589	-0.000226223	0.000994652	0.00105744	0.000891971
29.4121	-0.00020543	-0.000198589	-0.000226223	0.000994966	0.00105767	0.000892349
29.4301	-0.00020543	-0.000198589	-0.000226223	0.000995285	0.0010579	0.000892726
29.4481	-0.00020543	-0.000198589	-0.000226223	0.000995608	0.00105812	0.000893104
29.4661	-0.00020543	-0.000198589	-0.000226223	0.000995936	0.00105834	0.000893481
29.4841	-0.00020543	-0.000198589	-0.000226223	0.000996268	0.00105856	0.000893859
29.5021	-0.00020543	-0.000198589	-0.000226223	0.000996606	0.00105877	0.000894236
29.5201	-0.00020543	-0.000198589	-0.000226223	0.000996948	0.00105899	0.000894614
29.5381	-0.00020543	-0.000198589	-0.000226223	0.000997295	0.00105919	0.000894991
29.5561	-0.00020543	-0.000198589	-0.000226223	0.000997648	0.0010594	0.000895369
29.5741	-0.00020543	-0.000198589	-0.000226223	0.000998005	0.0010596	0.000895748
29.5921	-0.00020543	-0.000198589	-0.000226223	0.000998367	0.0010598	0.000896126
29.6101	-0.00020543	-0.000198589	-0.000226223	0.000998735	0.00106	0.000896505
29.6281	-0.00020543	-0.000198589	-0.000226223	0.000999107	0.0010602	0.000896884
29.6461	-0.00020543	-0.000198589	-0.000226223	0.000999485	0.00106039	0.000897264
29.6641	-0.00020543	-0.000198589	-0.000226223	0.000999868	0.00106058	0.000897645
29.6821	-0.00020543	-0.000198589	-0.000226223	0.00100026	0.00106077	0.000898026
29.7001	-0.00020543	-0.000198589	-0.000226223	0.00100065	0.00106095	0.000898408
29.7181	-0.00020543	-0.000198589	-0.000226223	0.00100105	0.00106113	0.00089879
29.7361	-0.00020543	-0.000198589	-0.000226223	0.00100145	0.00106131	0.000899173
29.754	-0.00020543	-0.000198589	-0.000226223	0.00100186	0.00106149	0.000899557
29.772	-0.00020543	-0.000198589	-0.000226223	0.00100228	0.00106167	0.000899942
29.79	-0.00020543	-0.000198589	-0.000226223	0.0010027	0.00106184	0.000900328
29.808	-0.00020543	-0.000198589	-0.000226223	0.00100313	0.00106201	0.000900715
29.826	-0.00020543	-0.000198589	-0.000226223	0.00100356	0.00106218	0.000901103
29.844	-0.00020543	-0.000198589	-0.000226223	0.001004	0.00106235	0.000901491
29.862	-0.00020543	-0.000198589	-0.000226223	0.00100444	0.00106251	0.000901882
29.88	-0.00020543	-0.000198589	-0.000226223	0.00100489	0.00106267	0.000902273
29.898	-0.00020543	-0.000198589	-0.000226223	0.00100535	0.00106283	0.000902665
29.916	-0.00020543	-0.000198589	-0.000226223	0.00100581	0.00106299	0.000903059
29.934	-0.00020543	-0.000198589	-0.000226223	0.00100628	0.00106315	0.000903454
29.952	-0.00020543	-0.000198589	-0.000226223	0.00100675	0.00106331	0.000903851
29.97	-0.00020543	-0.000198589	-0.000226223	0.00100723	0.00106346	0.000904249
29.988	-0.00020543	-0.000198589	-0.000226223	0.00100772	0.00106361	0.000904649
30.006	-0.00020543	-0.000198589	-0.000226223	0.00100821	0.00106376	0.00090505
30.024	-0.00020543	-0.000198589	-0.000226223	0.00100871	0.00106391	0.000905453
30.042	-0.00020543	-0.000198589	-0.000226223	0.00100921	0.00106406	0.000905858
30.06	-0.00020543	-0.000198589	-0.000226223	0.00100972	0.00106421	0.000906265
30.078	-0.00020543	-0.000198589	-0.000226223	0.00101024	0.00106435	0.000906673
30.096	-0.00020543	-0.000198589	-0.000226223	0.00101077	0.0010645	0.000907083
30.114	-0.00020543	-0.000198589	-0.000226223	0.0010113	0.00106464	0.000907496
30.132	-0.00020543	-0.000198589	-0.000226223	0.00101183	0.00106478	0.00090791
30.15	-0.00020543	-0.000198589	-0.000226223	0.00101238	0.00106492	0.000908326
30.168	-0.00020543	-0.000198589	-0.000226223	0.00101293	0.00106506	0.000908745
30.186	-0.00020543	-0.000198589	-0.000226223	0.00101348	0.0010652	0.000909166
30.204	-0.00020543	-0.000198589	-0.000226223	0.00101405	0.00106534	0.000909589
30.222	-0.00020543	-0.000198589	-0.000226223	0.00101462	0.00106548	0.000910014
30.24	-0.00020543	-0.000198589	-0.000226223	0.00101519	0.00106562	0.000910442
30.2579	-0.00020543	-0.000198589	-0.000226223	0.00101578	0.00106575	0.000910872
30.2759	-0.00020543	-0.000198589	-0.000226223	0.00101637	0.00106589	0.000911304
30.2939	-0.00020543	-0.000198589	-0.000226223	0.00101696	0.00106603	0.000911739
30.3119	-0.00020543	-0.000198589	-0.000226223	0.00101756	0.00106616	0.000912177
30.3299	-0.00020543	-0.000198589	-0.000226223	0.00101817	0.0010663	0.000912617
30.3479	-0.00020543	-0.000198589	-0.000226223	0.00101879	0.00106643	0.00091306
30.3659	-0.00020543	-0.000198589	-0.000226223	0.00101941	0.00106657	0.000913505
30.3839	-0.00020543	-0.000198589	-0.000226223	0.00102004	0.0010667	0.000913954
30.4019	-0.00020543	-0.000198589	-0.000226223	0.00102068	0.00106684	0.000914405
30.4199	-0.00020543	-0.000198589	-0.000226223	0.00102132	0.00106697	0.000914859
30.4379	-0.00020543	-0.000198589	-0.000226223	0.00102196	0.00106711	0.000915315
30.4559	-0.00020543	-0.000198589	-0.000226223	0.00102262	0.00106724	0.000915775
30.4739	-0.00020543	-0.000198589	-0.000226223	0.00102328	0.00106738	0.000916237
30.4919	-0.00020543	-0.000198589	-0.000226223	0.00102395	0.00106751	0.000916703
30.5099	-0.00020543	-0.000198589	-0.000226223	0.00102462	0.00106765	0.000917172
30.5279	-0.00020543	-0.000198589	-0.000226223	0.0010253	0.00106778	0.000917643
30.5459	-0.00020543	-0.000198589	-0.000226223	0.00102599	0.00106792	0.000918118
30.5639	-0.00020543	-0.000198589	-0.000226223	0.00102668	0.00106805	0.000918596
30.5819	-0.00020543	-0.000198589	-0.000226223	0.00102738	0.00106819	0.000919077
30.5999	-0.00020543	-0.000198589	-0.000226223	0.00102808	0.00106833	0.000919562
30.6179	-0.00020543	-0.000198589	-0.000226223	0.00102879	0.00106847	0.00092005
30.6359	-0.00020543	-0.000198589	-0.000226223	0.00102951	0.00106861	0.000920541
30.6539	-0.00020543	-0.000198589	-0.000226223	0.00103023	0.00106875	0.000921036
30.6719	-0.00020543	-0.000198589	-0.000226223	0.00103096	0.00106889	0.000921533
30.6899	-0.00020543	-0.000198589	-0.000226223	0.00103169	0.00106903	0.000922035
30.7079	-0.00020543	-0.000198589	-0.000226223	0.00103243	0.00106917	0.00092254
30.7259	-0.00020543	-0.000198589	-0.000226223	0.00103317	0.00106931	0.000923048
30.7439	-0.00020543	-0.000198589	-0.000226223	0.00103393	0.00106946	0.000923559
30.7618	-0.00020543	-0.000198589	-0.000226223	0.00103468	0.0010696	0.000924075
30.7798	-0.00020543	-0.000198589	-0.000226223	0.00103544	0.00106975	0.000924593
30.7978	-0.00020543	-0.000198589	-0.000226223	0.00103621	0.00106989	0.000925115
30.8158	-0.00020543	-0.000198589	-0.000226223	0.00103698	0.00107004	0.000925641
30.8338	-0.00020543	-0.000198589	-0.000226223	0.00103776	0.00107019	0.00092617
30.8518	-0.00020543	-0.000198589	-0.000226223	0.00103855	0.00107034	0.000926703
30.8698	-0.00020543	-0.000198589	-0.000226223	0.00103934	0.0010705	0.000927239
30.8878	-0.00020543	-0.000198589	-0.000226223	0.00104013	0.00107065	0.000927778
30.9058	-0.00020543	-0.000198589	-0.000226223	0.00104093	0.00107081	0.000928321
30.9238	-0.00020543	-0.000198589	-0.000226223	0.00104173	0.00107096	0.000928868
30.9418	-0.00020543	-0.000198589	-0.000226223	0.00104254	0.00107112	0.000929418
30.9598	-0.00020543	-0.000198589	-0.000226223	0.00104336	0.00107128	0.000929972
30.9778	-0.00020543	-0.000198589	-0.000226223	0.00104418	0.00107144	0.000930529
30.9958	-0.00020543	-0.000198589	-0.000226223	0.001045	0.0010716	0.00093109
31.0138	-0.00020543	-0.000198589	-0.000226223	0.00104583	0.00107177	0.000931654
31.0318	-0.00020543	-0.000198589	-0.000226223	0.00104666	0.00107193	0.000932221
31.0498	-0.00020543	-0.000198589	-0.000226223	0.0010475	0.0010721	0.000932792
31.0678	-0.00020543	-0.000198589	-0.000226223	0.00104835	0.00107227	0.000933367
31.0858	-0.00020543	-0.000198589	-0.000226223	0.00104919	0.00107244	0.000933944
31.1038	-0.00020543	-0.000198589	-0.000226223	0.00105005	0.00107262	0.000934526
31.1218	-0.00020543	-0.000198589	-0.000226223	0.0010509	0.00107279	0.00093511
31.1398	-0.00020543	-0.000198589	-0.000226223	0.00105176	0.00107297	0.000935698
31.1578	-0.00020543	-0.000198589	-0.000226223	0.00105263	0.00107314	0.000936289
31.1758	-0.00020543	-0.000198589	-0.000226223	0.0010535	0.00107332	0.000936884
31.1938	-0.00020543	-0.000198589	-0.000226223	0.00105437	0.00107351	0.000937481
31.2118	-0.00020543	-0.000198589	-0.000226223	0.00105525	0.00107369	0.000938082
31.2298	-0.00020543	-0.000198589	-0.000226223	0.00105613	0.00107387	0.000938686
31.2478	-0.00020543	-0.000198589	-0.000226223	0.00105702	0.00107406	0.000939294
31.2657	-0.00020543	-0.000198589	-0.000226223	0.00105791	0.00107425	0.000939904
31.2837	-0.00020543	-0.000198589	-0.000226223	0.00105881	0.00107444	0.000940518
31.3017	-0.00020543	-0.000198589	-0.000226223	0.00105971	0.00107463	0.000941134
31.3197	-0.00020543	-0.000198589	-0.000226223	0.00106061	0.00107483	0.000941754
31.3377	-0.00020543	-0.000198589	-0.000226223	0.00106152	0.00107502	0.000942377
31.3557	-0.00020543	-0.000198589	-0.000226223	0.00106243	0.00107522	0.000943003
31.3737	-0.00020543	-0.000198589	-0.000226223	0.00106334	0.00107542	0.000943631
31.3917	-0.00020543	-0.000198589	-0.000226223	0.00106426	0.00107562	0.000944263
31.4097	-0.00020543	-0.000198589	-0.000226223	0.00106518	0.00107583	0.000944898
31.4277	-0.00020543	-0.000198589	-0.000226223	0.00106611	0.00107603	0.000945536
31.4457	-0.00020543	-0.000198589	-0.000226223	0.00106704	0.00107624	0.000946176
31.4637	-0.00020543	-0.000198589	-0.000226223	0.00106798	0.00107644	0.00094682
31.4817	-0.00020543	-0.000198589	-0.000226223	0.00106891	0.00107665	0.000947466
31.4997	-0.00020543	-0.000198589	-0.000226223	0.00106986	0.00107686	0.000948116
31.5177	-0.00020543	-0.000198589	-0.000226223	0.0010708	0.00107708	0.000948768
31.5357	-0.00020543	-0.00019859	-0.000226223	0.00107175	0.00107729	0.000949423
31.5537	-0.00020543	-0.00019859	-0.000226223	0.00107271	0.00107751	0.000950081
31.5717	-0.00020543	-0.00019859	-0.000226223	0.00107367	0.00107773	0.000950741
31.5897	-0.00020543	-0.00019859	-0.000226223	0.00107463	0.00107795	0.000951405
31.6077	-0.00020543	-0.00019859	-0.000226223	0.00107559	0.00107817	0.000952071
31.6257	-0.00020543	-0.00019859	-0.000226223	0.00107656	0.00107839	0.000952741
31.6437	-0.00020543	-0.00019859	-0.000226223	0.00107754	0.00107861	0.000953413
31.6617	-0.00020543	-0.00019859	-0.000226223	0.00107851	0.00107884	0.000954087
31.6797	-0.000205431	-0.00019859	-0.000226222	0.00107949	0.00107907	0.000954765
31.6977	-0.000205431	-0.00019859	-0.000226222	0.00108048	0.0010793	0.000955446
31.7157	-0.000205431	-0.00019859	-0.000226222	0.00108147	0.00107953	0.000956129
31.7337	-0.000205431	-0.00019859	-0.000226222	0.00108246	0.00107976	0.000956815
31.7516	-0.000205431	-0.000198591	-0.000226222	0.00108345	0.00108	0.000957505
31.7696	-0.000205431	-0.000198591	-0.000226222	0.00108445	0.00108024	0.000958197
31.7876	-0.000205431	-0.000198591	-0.000226222	0.00108546	0.00108047	0.000958892
31.8056	-0.000205432	-0.000198591	-0.000226221	0.00108646	0.00108071	0.00095959
31.8236	-0.000205432	-0.000198591	-0.000226221	0.00108747	0.00108096	0.000960291
31.8416	-0.000205432	-0.000198592	-0.000226221	0.00108849	0.0010812	0.000960994
31.8596	-0.000205432	-0.000198592	-0.000226221	0.0010895	0.00108145	0.000961701
31.8776	-0.000205433	-0.000198592	-0.00022622	0.00109052	0.0010817	0.000962411
31.8956	-0.000205433	-0.000198593	-0.00022622	0.00109155	0.00108195	0.000963124
31.9136	-0.000205433	-0.000198593	-0.00022622	0.00109258	0.0010822	0.00096384
31.9316	-0.000205434	-0.000198594	-0.000226219	0.00109361	0.00108245	0.000964559
31.9496	-0.000205434	-0.000198594	-0.000226219	0.00109464	0.00108271	0.000965281
31.9676	-0.000205435	-0.000198594	-0.000226218	0.00109568	0.00108297	0.000966007
31.9856	-0.000205435	-0.000198595	-0.000226218	0.00109672	0.00108323	0.000966735
32.0036	-0.000205436	-0.000198596	-0.000226217	0.00109776	0.00108349	0.000967467
32.0216	-0.000205436	-0.000198596	-0.000226217	0.00109881	0.00108376	0.000968202
32.0396	-0.000205437	-0.000198597	-0.000226216	0.00109986	0.00108403	0.00096894
32.0576	-0.000205437	-0.000198597	-0.000226215	0.00110092	0.0010843	0.000969681
32.0756	-0.000205438	-0.000198598	-0.000226215	0.00110197	0.00108457	0.000970425
32.0936	-0.000205439	-0.000198599	-0.000226214	0.00110303	0.00108484	0.000971173
32.1116	-0.00020544	-0.0001986	-0.000226213	0.0011041	0.00108512	0.000971924
32.1296	-0.00020544	-0.000198601	-0.000226212	0.00110516	0.0010854	0.000972678
32.1476	-0.000205441	-0.000198602	-0.000226211	0.00110623	0.00108568	0.000973436
32.1656	-0.000205442	-0.000198603	-0.00022621	0.00110731	0.00108596	0.000974197
32.1836	-0.000205443	-0.000198604	-0.000226209	0.00110838	0.00108625	0.000974961
32.2016	-0.000205444	-0.000198605	-0.000226208	0.00110946	0.00108654	0.000975729
32.2196	-0.000205445	-0.000198606	-0.000226207	0.00111054	0.00108683	0.000976499
32.2376	-0.000205446	-0.000198607	-0.000226206	0.00111163	0.00108712	0.000977274
32.2555	-0.000205447	-0.000198608	-0.000226205	0.00111272	0.00108742	0.000978051
32.2735	-0.000205449	-0.000198609	-0.000226204	0.00111381	0.00108772	0.000978832
32.2915	-0.00020545	-0.000198611	-0.000226202	0.0011149	0.00108802	0.000979616
32.3095	-0.000205451	-0.000198612	-0.000226201	0.001116	0.00108832	0.000980404
32.3275	-0.000205452	-0.000198613	-0.0002262	0.0011171	0.00108863	0.000981195
32.3455	-0.000205454	-0.000198615	-0.000226198	0.0011182	0.00108894	0.000981989
32.3635	-0.000205455	-0.000198616	-0.000226196	0.00111931	0.00108925	0.000982787
32.3815	-0.000205457	-0.000198618	-0.000226195	0.00112042	0.00108957	0.000983588
32.3995	-0.000205458	-0.000198619	-0.000226193	0.00112153	0.00108988	0.000984393
32.4175	-0.00020546	-0.000198621	-0.000226191	0.00112264	0.0010902	0.0009852
32.4355	-0.000205462	-0.000198622	-0.00022619	0.00112376	0.00109052	0.000986012
32.4535	-0.000205463	-0.000198624	-0.000226188	0.00112488	0.00109085	0.000986826
32.4715	-0.000205465	-0.000198626	-0.000226186	0.001126	0.00109118	0.000987644
32.4895	-0.000205467	-0.000198627	-0.000226184	0.00112713	0.00109151	0.000988465
32.5075	-0.000205469	-0.000198629	-0.000226182	0.00112826	0.00109184	0.00098929
32.5255	-0.000205471	-0.000198631	-0.000226179	0.00112939	0.00109217	0.000990118
32.5435	-0.000205473	-0.000198633	-0.000226177	0.00113052	0.00109251	0.000990949
32.5615	-0.000205475	-0.000198635	-0.000226175	0.00113166	0.00109285	0.000991784
32.5795	-0.000205477	-0.000198637	-0.000226172	0.0011328	0.0010932	0.000992622
32.5975	-0.000205479	-0.000198639	-0.00022617	0.00113394	0.00109354	0.000993463
32.6155	-0.000205481	-0.00019864	-0.000226167	0.00113509	0.00109389	0.000994308
32.6335	-0.000205484	-0.000198642	-0.000226164	0.00113624	0.00109425	0.000995156
32.6515	-0.000205486	-0.000198644	-0.000226162	0.00113739	0.0010946	0.000996007
32.6695	-0.000205488	-0.000198646	-0.000226159	0.00113854	0.00109496	0.000996862
32.6875	-0.000205491	-0.000198648	-0.000226156	0.0011397	0.00109532	0.00099772
32.7055	-0.000205493	-0.000198651	-0.000226153	0.00114086	0.00109569	0.000998581
32.7235	-0.000205496	-0.000198653	-0.00022615	0.00114202	0.00109605	0.000999445
32.7415	-0.000205499	-0.000198655	-0.000226147	0.00114319	0.00109642	0.00100031
32.7594	-0.000205502	-0.000198657	-0.000226143	0.00114436	0.0010968	0.00100118
32.7774	-0.000205504	-0.000198659	-0.00022614	0.00114553	0.00109717	0.00100206
32.7954	-0.000205507	-0.000198661	-0.000226137	0.0011467	0.00109755	0.00100293
32.8134	-0.00020551	-0.000198663	-0.000226133	0.00114788	0.00109793	0.00100382
32.8314	-0.000205513	-0.000198665	-0.00022613	0.00114906	0.00109832	0.0010047
32.8494	-0.000205517	-0.000198667	-0.000226126	0.00115024	0.00109871	0.00100559
32.8674	-0.00020552	-0.000198669	-0.000226122	0.00115142	0.0010991	0.00100648
32.8854	-0.000205523	-0.000198671	-0.000226118	0.00115261	0.0010995	0.00100737
32.9034	-0.000205526	-0.000198673	-0.000226114	0.0011538	0.0010999	0.00100826
32.9214	-0.00020553	-0.000198676	-0.00022611	0.00115499	0.0011003	0.00100916
32.9394	-0.000205533	-0.000198678	-0.000226106	0.00115618	0.00110071	0.00101007
32.9574	-0.000205537	-0.00019868	-0.000226102	0.00115738	0.00110112	0.00101097
32.9754	-0.00020554	-0.000198682	-0.000226098	0.00115858	0.00110153	0.00101188
32.9934	-0.000205544	-0.000198683	-0.000226093	0.00115978	0.00110195	0.00101279
33.0114	-0.000205548	-0.000198685	-0.000226089	0.00116098	0.00110237	0.00101371
33.0294	-0.000205552	-0.000198687	-0.000226084	0.00116219	0.00110279	0.00101462
33.0474	-0.000205555	-0.000198689	-0.00022608	0.0011634	0.00110322	0.00101554
33.0654	-0.000205559	-0.000198691	-0.000226075	0.00116461	0.00110365	0.00101646
33.0834	-0.000205563	-0.000198692	-0.00022607	0.00116582	0.00110408	0.00101739
33.1014	-0.000205567	-0.000198694	-0.000226065	0.00116704	0.00110452	0.00101832
33.1194	-0.000205572	-0.000198696	-0.00022606	0.00116825	0.00110497	0.00101925
33.1374	-0.000205576	-0.000198697	-0.000226055	0.00116947	0.00110541	0.00102018
33.1554	-0.00020558	-0.000198699	-0.00022605	0.0011707	0.00110586	0.00102112
33.1734	-0.000205584	-0.0001987	-0.000226045	0.00117192	0.00110632	0.00102206
33.1914	-0.000205589	-0.000198701	-0.00022604	0.00117315	0.00110678	0.001023
33.2094	-0.000205593	-0.000198702	-0.000226035	0.00117438	0.00110724	0.00102394
33.2274	-0.000205597	-0.000198703	-0.000226029	0.00117561	0.00110771	0.00102488
33.2454	-0.000205602	-0.000198704	-0.000226024	0.00117684	0.00110818	0.00102583
33.2633	-0.000205606	-0.000198705	-0.000226019	0.00117808	0.00110866	0.00102678
33.2813	-0.000205611	-0.000198706	-0.000226013	0.00117931	0.00110914	0.00102773
33.2993	-0.000205616	-0.000198706	-0.000226008	0.00118055	0.00110962	0.00102868
33.3173	-0.00020562	-0.000198707	-0.000226002	0.0011818	0.00111011	0.00102964
33.3353	-0.000205625	-0.000198707	-0.000225997	0.00118304	0.0011106	0.0010306
33.3533	-0.00020563	-0.000198708	-0.000225991	0.00118428	0.0011111	0.00103156
33.3713	-0.000205635	-0.000198708	-0.000225985	0.00118553	0.0011116	0.00103252
33.3893	-0.000205639	-0.000198708	-0.000225979	0.00118678	0.00111211	0.00103348
33.4073	-0.000205644	-0.000198707	-0.000225974	0.00118803	0.00111262	0.00103444
33.4253	-0.000205649	-0.000198707	-0.000225968	0.00118929	0.00111313	0.0010354
33.4433	-0.000205654	-0.000198706	-0.000225962	0.00119054	0.00111365	0.00103637
33.4613	-0.000205659	-0.000198706	-0.000225956	0.0011918	0.00111417	0.00103733
33.4793	-0.000205664	-0.000198705	-0.00022595	0.00119306	0.0011147	0.0010383
33.4973	-0.000205669	-0.000198704	-0.000225944	0.00119432	0.00111523	0.00103927
33.5153	-0.000205674	-0.000198703	-0.000225939	0.00119559	0.00111577	0.00104024
33.5333	-0.000205679	-0.000198701	-0.000225933	0.00119685	0.00111631	0.00104121
33.5513	-0.000205684	-0.0001987	-0.000225927	0.00119812	0.00111686	0.00104218
33.5693	-0.00020569	-0.000198698	-0.000225921	0.00119939	0.00111741	0.00104315
33.5873	-0.000205695	-0.000198696	-0.000225915	0.00120066	0.00111796	0.00104412
33.6053	-0.0002057	-0.000198693	-0.000225909	0.00120194	0.00111852	0.00104509
33.6233	-0.000205705	-0.000198691	-0.000225903	0.00120321	0.00111908	0.00104606
33.6413	-0.000205711	-0.000198688	-0.000225897	0.00120449	0.00111965	0.00104704
33.6593	-0.000205716	-0.000198686	-0.000225891	0.00120576	0.00112022	0.00104801
33.6773	-0.000205722	-0.000198682	-0.000225885	0.00120704	0.0011208	0.00104898
33.6953	-0.000205727	-0.000198679	-0.000225879	0.00120833	0.00112138	0.00104995
33.7133	-0.000205733	-0.000198676	-0.000225873	0.00120961	0.00112196	0.00105092
33.7313	-0.000205738	-0.000198672	-0.000225867	0.00121089	0.00112255	0.00105189
33.7493	-0.000205744	-0.000198668	-0.000225861	0.00121218	0.00112315	0.00105286
33.7672	-0.00020575	-0.000198664	-0.000225855	0.00121347	0.00112374	0.00105382
33.7852	-0.000205755	-0.000198659	-0.000225849	0.00121475	0.00112435	0.00105479
33.8032	-0.000205761	-0.000198654	-0.000225843	0.00121604	0.00112495	0.00105575
33.8212	-0.000205767	-0.000198649	-0.000225837	0.00121733	0.00112557	0.00105672
33.8392	-0.000205773	-0.000198644	-0.000225831	0.00121862	0.00112618	0.00105768
33.8572	-0.000205779	-0.000198638	-0.000225825	0.00121992	0.0011268	0.00105864
33.8752	-0.000205785	-0.000198633	-0.000225819	0.00122121	0.00112743	0.0010596
33.8932	-0.000205791	-0.000198627	-0.000225814	0.00122251	0.00112806	0.00106056
33.9112	-0.000205797	-0.00019862	-0.000225808	0.0012238	0.00112869	0.00106152
33.9292	-0.000205803	-0.000198614	-0.000225802	0.0012251	0.00112933	0.00106247
33.9472	-0.000205809	-0.000198607	-0.000225796	0.00122639	0.00112997	0.00106342
33.9652	-0.000205816	-0.000198599	-0.000225791	0.00122769	0.00113062	0.00106437
33.9832	-0.000205822	-0.000198592	-0.000225785	0.00122899	0.00113127	0.00106532
34.0012	-0.000205828	-0.000198584	-0.000225779	0.00123029	0.00113192	0.00106626
34.0192	-0.000205835	-0.000198576	-0.000225774	0.00123158	0.00113258	0.0010672
34.0372	-0.000205841	-0.000198567	-0.000225768	0.00123288	0.00113325	0.00106814
34.0552	-0.000205848	-0.000198559	-0.000225763	0.00123418	0.00113391	0.00106908
34.0732	-0.000205855	-0.00019855	-0.000225757	0.00123548	0.00113459	0.00107001
34.0912	-0.000205861	-0.00019854	-0.000225752	0.00123678	0.00113526	0.00107095
34.1092	-0.000205868	-0.000198531	-0.000225746	0.00123808	0.00113594	0.00107187
34.1272	-0.000205875	-0.000198521	-0.000225741	0.00123937	0.00113663	0.0010728
34.1452	-0.000205882	-0.000198511	-0.000225736	0.00124067	0.00113731	0.00107372
34.1632	-0.000205889	-0.0001985	-0.00022573	0.00124197	0.00113801	0.00107464
34.1812	-0.000205897	-0.000198489	-0.000225725	0.00124327	0.0011387	0.00107556
34.1992	-0.000205904	-0.000198478	-0.00022572	0.00124456	0.0011394	0.00107647
34.2172	-0.000205911	-0.000198467	-0.000225715	0.00124586	0.00114011	0.00107738
34.2352	-0.000205919	-0.000198455	-0.00022571	0.00124715	0.00114082	0.00107828
34.2531	-0.000205926	-0.000198443	-0.000225705	0.00124845	0.00114153	0.00107918
34.2711	-0.000205934	-0.00019843	-0.0002257	0.00124974	0.00114225	0.00108008
34.2891	-0.000205942	-0.000198417	-0.000225695	0.00125103	0.00114297	0.00108098
34.3071	-0.000205949	-0.000198404	-0.00022569	0.00125232	0.00114369	0.00108187
34.3251	-0.000205957	-0.000198391	-0.000225685	0.00125361	0.00114442	0.00108276
34.3431	-0.000205966	-0.000198377	-0.000225681	0.0012549	0.00114515	0.00108364
34.3611	-0.000205974	-0.000198363	-0.000225676	0.00125619	0.00114588	0.00108452
34.3791	-0.000205982	-0.000198349	-0.000225671	0.00125747	0.00114662	0.0010854
34.3971	-0.000205991	-0.000198334	-0.000225667	0.00125876	0.00114736	0.00108627
34.4151	-0.000205999	-0.000198319	-0.000225662	0.00126004	0.00114811	0.00108714
34.4331	-0.000206008	-0.000198304	-0.000225658	0.00126132	0.00114886	0.00108801
34.4511	-0.000206017	-0.000198289	-0.000225653	0.0012626	0.00114961	0.00108887
34.4691	-0.000206026	-0.000198273	-0.000225649	0.00126388	0.00115037	0.00108973
34.4871	-0.000206035	-0.000198257	-0.000225644	0.00126515	0.00115113	0.00109059
34.5051	-0.000206044	-0.00019824	-0.00022564	0.00126642	0.00115189	0.00109144
34.5231	-0.000206053	-0.000198223	-0.000225636	0.0012677	0.00115266	0.00109229
34.5411	-0.000206063	-0.000198206	-0.000225631	0.00126896	0.00115343	0.00109313
34.5591	-0.000206073	-0.000198189	-0.000225627	0.00127023	0.0011542	0.00109397
34.5771	-0.000206082	-0.000198171	-0.000225623	0.00127149	0.00115498	0.00109481
34.5951	-0.000206092	-0.000198153	-0.000225619	0.00127275	0.00115575	0.00109564
34.6131	-0.000206103	-0.000198135	-0.000225615	0.00127401	0.00115654	0.00109647
34.6311	-0.000206113	-0.000198117	-0.000225611	0.00127527	0.00115732	0.0010973
34.6491	-0.000206123	-0.000198098	-0.000225607	0.00127652	0.00115811	0.00109812
34.6671	-0.000206134	-0.000198079	-0.000225603	0.00127777	0.0011589	0.00109894
34.6851	-0.000206145	-0.00019806	-0.000225599	0.00127902	0.0011597	0.00109975
34.7031	-0.000206156	-0.00019804	-0.000225595	0.00128026	0.00116049	0.00110057
34.7211	-0.000206167	-0.00019802	-0.000225591	0.00128151	0.00116129	0.00110137
34.7391	-0.000206178	-0.000198	-0.000225587	0.00128274	0.00116209	0.00110218
34.757	-0.00020619	-0.00019798	-0.000225583	0.00128398	0.0011629	0.00110298
34.775	-0.000206202	-0.000197959	-0.00022558	0.00128521	0.00116371	0.00110378
34.793	-0.000206214	-0.000197938	-0.000225576	0.00128644	0.00116452	0.00110457
34.811	-0.000206226	-0.000197917	-0.000225572	0.00128767	0.00116533	0.00110536
34.829	-0.000206238	-0.000197895	-0.000225569	0.00128889	0.00116615	0.00110615
34.847	-0.000206251	-0.000197874	-0.000225565	0.00129011	0.00116697	0.00110694
34.865	-0.000206263	-0.000197852	-0.000225561	0.00129132	0.00116779	0.00110772
34.883	-0.000206276	-0.00019783	-0.000225558	0.00129253	0.00116861	0.0011085
34.901	-0.000206289	-0.000197807	-0.000225554	0.00129374	0.00116944	0.00110927
34.919	-0.000206303	-0.000197785	-0.000225551	0.00129495	0.00117027	0.00111004
34.937	-0.000206316	-0.000197762	-0.000225547	0.00129615	0.0011711	0.00111081
34.955	-0.00020633	-0.000197739	-0.000225544	0.00129734	0.00117193	0.00111158
34.973	-0.000206344	-0.000197716	-0.00022554	0.00129854	0.00117277	0.00111234
34.991	-0.000206358	-0.000197692	-0.000225537	0.00129973	0.0011736	0.00111311
35.009	-0.000206372	-0.000197668	-0.000225533	0.00130091	0.00117444	0.00111386
35.027	-0.000206387	-0.000197644	-0.00022553	0.00130209	0.00117529	0.00111462
35.045	-0.000206402	-0.00019762	-0.000225526	0.00130327	0.00117613	0.00111537
35.063	-0.000206417	-0.000197596	-0.000225523	0.00130445	0.00117698	0.00111612
35.081	-0.000206432	-0.000197571	-0.000225519	0.00130562	0.00117783	0.00111687
35.099	-0.000206447	-0.000197547	-0.000225516	0.00130678	0.00117868	0.00111762
35.117	-0.000206463	-0.000197522	-0.000225513	0.00130794	0.00117953	0.00111836
35.135	-0.000206479	-0.000197496	-0.000225509	0.0013091	0.00118038	0.0011191
35.153	-0.000206495	-0.000197471	-0.000225506	0.00131026	0.00118124	0.00111984
35.171	-0.000206512	-0.000197446	-0.000225502	0.0013114	0.0011821	0.00112058
35.189	-0.000206528	-0.00019742	-0.000225499	0.00131255	0.00118296	0.00112132
35.207	-0.000206545	-0.000197394	-0.000225495	0.00131369	0.00118383	0.00112205
35.225	-0.000206563	-0.000197368	-0.000225492	0.00131483	0.00118469	0.00112278
35.243	-0.00020658	-0.000197341	-0.000225488	0.00131596	0.00118556	0.00112351
35.2609	-0.000206598	-0.000197315	-0.000225485	0.00131709	0.00118643	0.00112424
35.2789	-0.000206616	-0.000197288	-0.000225481	0.00131822	0.0011873	0.00112496
35.2969	-0.000206634	-0.000197261	-0.000225478	0.00131934	0.00118817	0.00112569
35.3149	-0.000206652	-0.000197234	-0.000225474	0.00132046	0.00118904	0.00112641
35.3329	-0.000206671	-0.000197207	-0.000225471	0.00132157	0.00118992	0.00112713
35.3509	-0.00020669	-0.00019718	-0.000225467	0.00132268	0.0011908	0.00112786
35.3689	-0.000206709	-0.000197152	-0.000225463	0.00132378	0.00119168	0.00112858
35.3869	-0.000206729	-0.000197125	-0.00022546	0.00132488	0.00119256	0.00112929
35.4049	-0.000206749	-0.000197097	-0.000225456	0.00132598	0.00119344	0.00113001
35.4229	-0.000206769	-0.000197069	-0.000225452	0.00132707	0.00119433	0.00113073
35.4409	-0.000206789	-0.000197041	-0.000225448	0.00132816	0.00119522	0.00113144
35.4589	-0.00020681	-0.000197012	-0.000225445	0.00132925	0.00119611	0.00113216
35.4769	-0.000206831	-0.000196984	-0.000225441	0.00133033	0.001197	0.00113287
35.4949	-0.000206852	-0.000196955	-0.000225437	0.00133141	0.00119789	0.00113359
35.5129	-0.000206874	-0.000196927	-0.000225433	0.00133248	0.00119879	0.0011343
35.5309	-0.000206896	-0.000196898	-0.000225429	0.00133355	0.00119968	0.00113502
35.5489	-0.000206918	-0.000196869	-0.000225425	0.00133461	0.00120058	0.00113573
35.5669	-0.000206941	-0.00019684	-0.00022542	0.00133568	0.00120148	0.00113644
35.5849	-0.000206963	-0.00019681	-0.000225416	0.00133674	0.00120238	0.00113715
35.6029	-0.000206987	-0.000196781	-0.000225412	0.00133779	0.00120329	0.00113787
35.6209	-0.00020701	-0.000196752	-0.000225408	0.00133884	0.0012042	0.00113858
35.6389	-0.000207034	-0.000196722	-0.000225403	0.00133989	0.0012051	0.00113929
35.6569	-0.000207058	-0.000196692	-0.000225399	0.00134093	0.00120602	0.00114001
35.6749	-0.000207082	-0.000196662	-0.000225394	0.00134197	0.00120693	0.00114072
35.6929	-0.000207107	-0.000196633	-0.00022539	0.00134301	0.00120784	0.00114143
35.7109	-0.000207132	-0.000196602	-0.000225385	0.00134405	0.00120876	0.00114215
35.7289	-0.000207158	-0.000196572	-0.00022538	0.00134508	0.00120968	0.00114286
35.7469	-0.000207183	-0.000196542	-0.000225375	0.0013461	0.0012106	0.00114358
35.7648	-0.000207209	-0.000196512	-0.000225371	0.00134713	0.00121153	0.0011443
35.7828	-0.000207236	-0.000196481	-0.000225366	0.00134815	0.00121245	0.00114501
35.8008	-0.000207263	-0.000196451	-0.00022536	0.00134917	0.00121338	0.00114573
35.8188	-0.00020729	-0.00019642	-0.000225355	0.00135018	0.00121431	0.00114645
35.8368	-0.000207317	-0.000196389	-0.00022535	0.00135119	0.00121525	0.00114717
35.8548	-0.000207345	-0.000196359	-0.000225345	0.0013522	0.00121618	0.00114789
35.8728	-0.000207374	-0.000196328	-0.000225339	0.00135321	0.00121712	0.00114862
35.8908	-0.000207402	-0.000196297	-0.000225334	0.00135421	0.00121806	0.00114934
35.9088	-0.000207431	-0.000196266	-0.000225328	0.00135521	0.00121901	0.00115006
35.9268	-0.000207461	-0.000196235	-0.000225323	0.0013562	0.00121996	0.00115079
35.9448	-0.00020749	-0.000196204	-0.000225317	0.0013572	0.0012209	0.00115152
35.9628	-0.00020752	-0.000196173	-0.000225311	0.00135819	0.00122186	0.00115225
35.9808	-0.000207551	-0.000196142	-0.000225305	0.00135918	0.00122281	0.00115298
35.9988	-0.000207582	-0.00019611	-0.000225299	0.00136016	0.00122377	0.00115371
36.0168	-0.000207613	-0.000196079	-0.000225293	0.00136114	0.00122473	0.00115445
36.0348	-0.000207645	-0.000196048	-0.000225286	0.00136212	0.0012257	0.00115518
36.0528	-0.000207677	-0.000196017	-0.00022528	0.0013631	0.00122666	0.00115592
36.0708	-0.000207709	-0.000195985	-0.000225274	0.00136407	0.00122763	0.00115666
36.0888	-0.000207742	-0.000195954	-0.000225267	0.00136504	0.00122861	0.0011574
36.1068	-0.000207775	-0.000195923	-0.00022526	0.00136601	0.00122958	0.00115815
36.1248	-0.000207809	-0.000195891	-0.000225253	0.00136698	0.00123056	0.00115889
36.1428	-0.000207843	-0.00019586	-0.000225246	0.00136794	0.00123155	0.00115964
36.1608	-0.000207877	-0.000195829	-0.000225239	0.0013689	0.00123253	0.00116039
36.1788	-0.000207912	-0.000195797	-0.000225232	0.00136986	0.00123352	0.00116114
36.1968	-0.000207947	-0.000195766	-0.000225225	0.00137081	0.00123451	0.00116189
36.2148	-0.000207983	-0.000195735	-0.000225217	0.00137176	0.00123551	0.00116265
36.2328	-0.000208019	-0.000195703	-0.00022521	0.00137271	0.00123651	0.0011634
36.2507	-0.000208055	-0.000195672	-0.000225202	0.00137366	0.00123751	0.00116416
36.2687	-0.000208092	-0.000195641	-0.000225194	0.0013746	0.00123852	0.00116492
36.2867	-0.000208129	-0.00019561	-0.000225187	0.00137554	0.00123953	0.00116568
36.3047	-0.000208166	-0.000195579	-0.000225178	0.00137648	0.00124054	0.00116645
36.3227	-0.000208204	-0.000195548	-0.00022517	0.00137742	0.00124156	0.00116722
36.3407	-0.000208242	-0.000195517	-0.000225162	0.00137835	0.00124258	0.00116798
36.3587	-0.000208281	-0.000195486	-0.000225153	0.00137929	0.0012436	0.00116875
36.3767	-0.00020832	-0.000195455	-0.000225145	0.00138022	0.00124463	0.00116953
36.3947	-0.00020836	-0.000195424	-0.000225136	0.00138114	0.00124566	0.0011703
36.4127	-0.000208399	-0.000195393	-0.000225127	0.00138207	0.00124669	0.00117108
36.4307	-0.000208439	-0.000195362	-0.000225118	0.00138299	0.00124773	0.00117186
36.4487	-0.00020848	-0.000195331	-0.000225109	0.00138391	0.00124877	0.00117264
36.4667	-0.000208521	-0.000195301	-0.0002251	0.00138482	0.00124982	0.00117342
36.4847	-0.000208562	-0.00019527	-0.00022509	0.00138574	0.00125086	0.00117421
36.5027	-0.000208604	-0.00019524	-0.00022508	0.00138665	0.00125192	0.001175
36.5207	-0.000208646	-0.00019521	-0.000225071	0.00138756	0.00125297	0.00117579
36.5387	-0.000208688	-0.000195179	-0.000225061	0.00138847	0.00125403	0.00117658
36.5567	-0.000208731	-0.000195149	-0.00022505	0.00138938	0.00125509	0.00117737
36.5747	-0.000208774	-0.000195119	-0.00022504	0.00139028	0.00125616	0.00117817
36.5927	-0.000208817	-0.000195089	-0.00022503	0.00139118	0.00125723	0.00117897
36.6107	-0.000208861	-0.000195059	-0.000225019	0.00139208	0.0012583	0.00117977
36.6287	-0.000208905	-0.000195029	-0.000225008	0.00139298	0.00125938	0.00118057
36.6467	-0.000208949	-0.000194999	-0.000224997	0.00139387	0.00126046	0.00118137
36.6647	-0.000208994	-0.00019497	-0.000224986	0.00139476	0.00126155	0.00118218
36.6827	-0.000209039	-0.00019494	-0.000224975	0.00139565	0.00126264	0.00118299
36.7007	-0.000209084	-0.00019491	-0.000224963	0.00139654	0.00126373	0.0011838
36.7187	-0.000209129	-0.000194881	-0.000224951	0.00139743	0.00126482	0.00118462
36.7367	-0.000209175	-0.000194852	-0.00022494	0.00139831	0.00126592	0.00118543
36.7546	-0.000209221	-0.000194823	-0.000224928	0.0013992	0.00126703	0.00118625
36.7726	-0.000209267	-0.000194793	-0.000224915	0.00140008	0.00126813	0.00118707
36.7906	-0.000209314	-0.000194764	-0.000224903	0.00140096	0.00126924	0.0011879
36.8086	-0.000209361	-0.000194736	-0.000224891	0.00140183	0.00127036	0.00118872
36.8266	-0.000209408	-0.000194707	-0.000224878	0.00140271	0.00127147	0.00118955
36.8446	-0.000209456	-0.000194678	-0.000224865	0.00140358	0.00127259	0.00119038
36.8626	-0.000209503	-0.00019465	-0.000224852	0.00140445	0.00127372	0.00119122
36.8806	-0.000209551	-0.000194621	-0.000224839	0.00140532	0.00127485	0.00119205
36.8986	-0.000209599	-0.000194593	-0.000224825	0.00140619	0.00127598	0.00119289
36.9166	-0.000209648	-0.000194565	-0.000224812	0.00140706	0.00127711	0.00119373
36.9346	-0.000209696	-0.000194537	-0.000224798	0.00140792	0.00127825	0.00119457
36.9526	-0.000209745	-0.000194509	-0.000224784	0.00140878	0.00127939	0.00119542
36.9706	-0.000209794	-0.000194481	-0.00022477	0.00140964	0.00128054	0.00119627
36.9886	-0.000209843	-0.000194453	-0.000224756	0.0014105	0.00128169	0.00119712
37.0066	-0.000209893	-0.000194426	-0.000224741	0.00141136	0.00128284	0.00119797
37.0246	-0.000209942	-0.000194398	-0.000224727	0.00141222	0.00128399	0.00119882
37.0426	-0.000209992	-0.000194371	-0.000224712	0.00141307	0.00128515	0.00119968
37.0606	-0.000210042	-0.000194344	-0.000224697	0.00141393	0.00128631	0.00120054
37.0786	-0.000210093	-0.000194317	-0.000224682	0.00141478	0.00128748	0.00120141
37.0966	-0.000210143	-0.00019429	-0.000224667	0.00141563	0.00128864	0.00120227
37.1146	-0.000210193	-0.000194263	-0.000224651	0.00141648	0.00128982	0.00120314
37.1326	-0.000210244	-0.000194237	-0.000224636	0.00141733	0.00129099	0.00120401
37.1506	-0.000210295	-0.00019421	-0.00022462	0.00141817	0.00129217	0.00120488
37.1686	-0.000210346	-0.000194184	-0.000224604	0.00141902	0.00129335	0.00120576
37.1866	-0.000210397	-0.000194158	-0.000224588	0.00141986	0.00129453	0.00120664
37.2046	-0.000210448	-0.000194132	-0.000224572	0.00142071	0.00129572	0.00120752
37.2226	-0.0002105	-0.000194106	-0.000224556	0.00142155	0.0012969	0.0012084
37.2406	-0.000210551	-0.000194081	-0.000224539	0.00142239	0.0012981	0.00120929
37.2585	-0.000210603	-0.000194055	-0.000224522	0.00142323	0.00129929	0.00121018
37.2765	-0.000210655	-0.00019403	-0.000224506	0.00142407	0.00130049	0.00121107
37.2945	-0.000210707	-0.000194005	-0.000224489	0.0014249	0.00130169	0.00121196
37.3125	-0.000210758	-0.00019398	-0.000224471	0.00142574	0.00130289	0.00121285
37.3305	-0.000210811	-0.000193955	-0.000224454	0.00142658	0.00130409	0.00121375
37.3485	-0.000210863	-0.000193931	-0.000224437	0.00142741	0.0013053	0.00121465
37.3665	-0.000210915	-0.000193906	-0.000224419	0.00142825	0.00130651	0.00121556
37.3845	-0.000210967	-0.000193882	-0.000224401	0.00142908	0.00130772	0.00121646
37.4025	-0.00021102	-0.000193858	-0.000224384	0.00142991	0.00130893	0.00121737
37.4205	-0.000211072	-0.000193834	-0.000224366	0.00143075	0.00131015	0.00121828
37.4385	-0.000211124	-0.000193811	-0.000224347	0.00143158	0.00131136	0.00121919
37.4565	-0.000211177	-0.000193787	-0.000224329	0.00143241	0.00131258	0.0012201
37.4745	-0.00021123	-0.000193764	-0.000224311	0.00143324	0.0013138	0.00122102
37.4925	-0.000211282	-0.000193741	-0.000224292	0.00143407	0.00131502	0.00122193
37.5105	-0.000211335	-0.000193718	-0.000224273	0.0014349	0.00131625	0.00122285
37.5285	-0.000211388	-0.000193696	-0.000224255	0.00143573	0.00131747	0.00122378
37.5465	-0.00021144	-0.000193673	-0.000224236	0.00143656	0.0013187	0.0012247
37.5645	-0.000211493	-0.000193651	-0.000224216	0.00143738	0.00131993	0.00122563
37.5825	-0.000211546	-0.000193629	-0.000224197	0.00143821	0.00132116	0.00122655
37.6005	-0.000211599	-0.000193607	-0.000224178	0.00143903	0.00132239	0.00122748
37.6185	-0.000211651	-0.000193586	-0.000224158	0.00143986	0.00132362	0.00122841
37.6365	-0.000211704	-0.000193564	-0.000224139	0.00144068	0.00132485	0.00122934
37.6545	-0.000211757	-0.000193543	-0.000224119	0.00144151	0.00132608	0.00123028
37.6725	-0.00021181	-0.000193522	-0.000224099	0.00144233	0.00132732	0.00123121
37.6905	-0.000211863	-0.000193501	-0.000224079	0.00144315	0.00132855	0.00123215
37.7085	-0.000211915	-0.000193481	-0.000224059	0.00144397	0.00132979	0.00123309
37.7265	-0.000211968	-0.00019346	-0.000224039	0.00144479	0.00133102	0.00123403
37.7445	-0.000212021	-0.00019344	-0.000224018	0.00144561	0.00133226	0.00123497
37.7624	-0.000212074	-0.00019342	-0.000223998	0.00144643	0.00133349	0.00123591
37.7804	-0.000212126	-0.000193401	-0.000223977	0.00144725	0.00133473	0.00123685
37.7984	-0.000212179	-0.000193381	-0.000223956	0.00144806	0.00133597	0.0012378
37.8164	-0.000212232	-0.000193362	-0.000223936	0.00144888	0.0013372	0.00123874
37.8344	-0.000212284	-0.000193343	-0.000223915	0.00144969	0.00133844	0.00123969
37.8524	-0.000212337	-0.000193324	-0.000223893	0.00145051	0.00133967	0.00124063
37.8704	-0.000212389	-0.000193306	-0.000223872	0.00145132	0.00134091	0.00124158
37.8884	-0.000212442	-0.000193287	-0.000223851	0.00145213	0.00134214	0.00124253
37.9064	-0.000212494	-0.000193269	-0.000223829	0.00145294	0.00134337	0.00124348
37.9244	-0.000212547	-0.000193251	-0.000223808	0.00145374	0.00134461	0.00124443
37.9424	-0.000212599	-0.000193234	-0.000223786	0.00145455	0.00134584	0.00124538
37.9604	-0.000212651	-0.000193216	-0.000223764	0.00145535	0.00134707	0.00124633
37.9784	-0.000212703	-0.000193199	-0.000223742	0.00145615	0.0013483	0.00124728
37.9964	-0.000212755	-0.000193182	-0.00022372	0.00145695	0.00134952	0.00124823
38.0144	-0.000212807	-0.000193165	-0.000223698	0.00145775	0.00135075	0.00124918
38.0324	-0.000212859	-0.000193149	-0.000223676	0.00145855	0.00135197	0.00125013
38.0504	-0.000212911	-0.000193132	-0.000223653	0.00145934	0.0013532	0.00125109
38.0684	-0.000212963	-0.000193116	-0.000223631	0.00146014	0.00135442	0.00125204
38.0864	-0.000213015	-0.000193101	-0.000223608	0.00146093	0.00135563	0.00125299
38.1044	-0.000213066	-0.000193085	-0.000223585	0.00146172	0.00135685	0.00125394
38.1224	-0.000213118	-0.00019307	-0.000223562	0.0014625	0.00135806	0.00125489
38.1404	-0.000213169	-0.000193055	-0.000223539	0.00146329	0.00135928	0.00125584
38.1584	-0.000213221	-0.00019304	-0.000223516	0.00146407	0.00136049	0.00125679
38.1764	-0.000213272	-0.000193025	-0.000223493	0.00146485	0.00136169	0.00125775
38.1944	-0.000213323	-0.000193011	-0.000223469	0.00146563	0.0013629	0.0012587
38.2124	-0.000213374	-0.000192997	-0.000223446	0.0014664	0.0013641	0.00125965
38.2304	-0.000213425	-0.000192983	-0.000223422	0.00146717	0.0013653	0.00126059
38.2484	-0.000213476	-0.000192969	-0.000223399	0.00146794	0.00136649	0.00126154
38.2663	-0.000213526	-0.000192956	-0.000223375	0.00146871	0.00136768	0.00126249
38.2843	-0.000213577	-0.000192943	-0.000223351	0.00146948	0.00136887	0.00126344
38.3023	-0.000213627	-0.00019293	-0.000223327	0.00147024	0.00137006	0.00126438
38.3203	-0.000213678	-0.000192917	-0.000223303	0.001471	0.00137124	0.00126533
38.3383	-0.000213728	-0.000192905	-0.000223278	0.00147176	0.00137242	0.00126627
38.3563	-0.000213778	-0.000192893	-0.000223254	0.00147251	0.00137359	0.00126722
38.3743	-0.000213828	-0.000192881	-0.00022323	0.00147327	0.00137476	0.00126816
38.3923	-0.000213878	-0.000192869	-0.000223205	0.00147402	0.00137593	0.0012691
38.4103	-0.000213927	-0.000192858	-0.00022318	0.00147476	0.00137709	0.00127004
38.4283	-0.000213977	-0.000192847	-0.000223155	0.00147551	0.00137825	0.00127098
38.4463	-0.000214026	-0.000192836	-0.000223131	0.00147625	0.00137941	0.00127191
38.4643	-0.000214075	-0.000192826	-0.000223106	0.00147699	0.00138056	0.00127285
38.4823	-0.000214125	-0.000192815	-0.00022308	0.00147772	0.00138171	0.00127378
38.5003	-0.000214174	-0.000192805	-0.000223055	0.00147846	0.00138285	0.00127471
38.5183	-0.000214222	-0.000192796	-0.00022303	0.00147919	0.00138398	0.00127564
38.5363	-0.000214271	-0.000192786	-0.000223004	0.00147992	0.00138512	0.00127657
38.5543	-0.00021432	-0.000192777	-0.000222979	0.00148064	0.00138624	0.0012775
38.5723	-0.000214368	-0.000192768	-0.000222953	0.00148136	0.00138737	0.00127842
38.5903	-0.000214416	-0.00019276	-0.000222928	0.00148208	0.00138848	0.00127934
38.6083	-0.000214464	-0.000192751	-0.000222902	0.0014828	0.0013896	0.00128026
38.6263	-0.000214512	-0.000192743	-0.000222876	0.00148352	0.0013907	0.00128118
38.6443	-0.00021456	-0.000192736	-0.00022285	0.00148423	0.00139181	0.00128209
38.6623	-0.000214608	-0.000192728	-0.000222824	0.00148494	0.0013929	0.00128301
38.6803	-0.000214656	-0.000192721	-0.000222797	0.00148564	0.001394	0.00128392
38.6983	-0.000214703	-0.000192714	-0.000222771	0.00148635	0.00139508	0.00128482
38.7163	-0.00021475	-0.000192708	-0.000222745	0.00148705	0.00139616	0.00128573
38.7343	-0.000214798	-0.000192702	-0.000222718	0.00148775	0.00139724	0.00128663
38.7522	-0.000214845	-0.000192696	-0.000222692	0.00148844	0.00139831	0.00128753
38.7702	-0.000214891	-0.00019269	-0.000222665	0.00148913	0.00139937	0.00128842
38.7882	-0.000214938	-0.000192685	-0.000222638	0.00148982	0.00140043	0.00128931
38.8062	-0.000214985	-0.00019268	-0.000222611	0.00149051	0.00140148	0.0012902
38.8242	-0.000215031	-0.000192675	-0.000222584	0.0014912	0.00140253	0.00129109
38.8422	-0.000215077	-0.000192671	-0.000222557	0.00149188	0.00140357	0.00129197
38.8602	-0.000215124	-0.000192667	-0.00022253	0.00149256	0.00140461	0.00129285
38.8782	-0.00021517	-0.000192663	-0.000222503	0.00149324	0.00140564	0.00129372
38.8962	-0.000215215	-0.00019266	-0.000222475	0.00149391	0.00140666	0.00129459
38.9142	-0.000215261	-0.000192657	-0.000222448	0.00149459	0.00140768	0.00129546
38.9322	-0.000215307	-0.000192654	-0.000222421	0.00149526	0.00140869	0.00129632
38.9502	-0.000215352	-0.000192652	-0.000222393	0.00149592	0.0014097	0.00129718
38.9682	-0.000215398	-0.00019265	-0.000222365	0.00149659	0.0014107	0.00129804
38.9862	-0.000215443	-0.000192648	-0.000222338	0.00149725	0.00141169	0.00129889
39.0042	-0.000215488	-0.000192646	-0.00022231	0.00149791	0.00141268	0.00129973
39.0222	-0.000215533	-0.000192645	-0.000222282	0.00149857	0.00141367	0.00130057
39.0402	-0.000215577	-0.000192645	-0.000222254	0.00149923	0.00141464	0.00130141
39.0582	-0.000215622	-0.000192644	-0.000222226	0.00149988	0.00141562	0.00130224
39.0762	-0.000215666	-0.000192644	-0.000222198	0.00150054	0.00141658	0.00130307
39.0942	-0.000215711	-0.000192644	-0.00022217	0.00150119	0.00141754	0.00130389
39.1122	-0.000215755	-0.000192645	-0.000222141	0.00150183	0.0014185	0.0013047
39.1302	-0.000215799	-0.000192646	-0.000222113	0.00150248	0.00141945	0.00130552
39.1482	-0.000215842	-0.000192647	-0.000222085	0.00150313	0.00142039	0.00130632
39.1662	-0.000215886	-0.000192649	-0.000222056	0.00150377	0.00142133	0.00130712
39.1842	-0.00021593	-0.000192651	-0.000222028	0.00150441	0.00142227	0.00130792
39.2022	-0.000215973	-0.000192653	-0.000221999	0.00150505	0.00142319	0.00130871
39.2202	-0.000216016	-0.000192656	-0.00022197	0.00150569	0.00142412	0.00130949
39.2382	-0.000216059	-0.000192659	-0.000221941	0.00150633	0.00142504	0.00131027
39.2561	-0.000216102	-0.000192662	-0.000221913	0.00150696	0.00142595	0.00131105
39.2741	-0.000216145	-0.000192666	-0.000221884	0.00150759	0.00142686	0.00131181
39.2921	-0.000216187	-0.00019267	-0.000221855	0.00150823	0.00142776	0.00131258
39.3101	-0.00021623	-0.000192674	-0.000221826	0.00150886	0.00142866	0.00131333
39.3281	-0.000216272	-0.000192679	-0.000221797	0.00150949	0.00142955	0.00131408
39.3461	-0.000216314	-0.000192684	-0.000221768	0.00151012	0.00143044	0.00131482
39.3641	-0.000216356	-0.00019269	-0.000221739	0.00151075	0.00143132	0.00131556
39.3821	-0.000216398	-0.000192695	-0.000221709	0.00151137	0.0014322	0.00131629
39.4001	-0.000216439	-0.000192701	-0.00022168	0.001512	0.00143308	0.00131702
39.4181	-0.000216481	-0.000192708	-0.000221651	0.00151262	0.00143395	0.00131774
39.4361	-0.000216522	-0.000192715	-0.000221622	0.00151325	0.00143481	0.00131845
39.4541	-0.000216563	-0.000192722	-0.000221592	0.00151387	0.00143567	0.00131916
39.4721	-0.000216604	-0.000192729	-0.000221563	0.0015145	0.00143653	0.00131986
39.4901	-0.000216645	-0.000192737	-0.000221533	0.00151512	0.00143738	0.00132055
39.5081	-0.000216685	-0.000192745	-0.000221504	0.00151574	0.00143823	0.00132124
39.5261	-0.000216726	-0.000192754	-0.000221474	0.00151636	0.00143907	0.00132192
39.5441	-0.000216766	-0.000192763	-0.000221445	0.00151698	0.00143991	0.00132259
39.5621	-0.000216806	-0.000192772	-0.000221415	0.00151761	0.00144075	0.00132326
39.5801	-0.000216846	-0.000192782	-0.000221385	0.00151823	0.00144158	0.00132392
39.5981	-0.000216886	-0.000192791	-0.000221356	0.00151885	0.00144241	0.00132457
39.6161	-0.000216926	-0.000192802	-0.000221326	0.00151947	0.00144323	0.00132522
39.6341	-0.000216965	-0.000192812	-0.000221296	0.00152009	0.00144405	0.00132586
39.6521	-0.000217004	-0.000192823	-0.000221266	0.00152071	0.00144487	0.0013265
39.6701	-0.000217043	-0.000192834	-0.000221237	0.00152133	0.00144568	0.00132712
39.6881	-0.000217082	-0.000192846	-0.000221207	0.00152195	0.00144649	0.00132774
39.7061	-0.000217121	-0.000192858	-0.000221177	0.00152257	0.0014473	0.00132836
39.7241	-0.000217159	-0.00019287	-0.000221147	0.00152319	0.0014481	0.00132897
39.7421	-0.000217198	-0.000192883	-0.000221117	0.00152381	0.0014489	0.00132957
39.76	-0.000217236	-0.000192896	-0.000221087	0.00152443	0.0014497	0.00133016
39.778	-0.000217274	-0.000192909	-0.000221057	0.00152505	0.00145049	0.00133075
39.796	-0.000217311	-0.000192922	-0.000221027	0.00152568	0.00145128	0.00133133
39.814	-0.000217349	-0.000192936	-0.000220997	0.0015263	0.00145207	0.0013319
39.832	-0.000217386	-0.00019295	-0.000220967	0.00152692	0.00145285	0.00133247
39.85	-0.000217424	-0.000192965	-0.000220937	0.00152754	0.00145363	0.00133303
39.868	-0.000217461	-0.00019298	-0.000220907	0.00152817	0.00145441	0.00133358
39.886	-0.000217497	-0.000192995	-0.000220877	0.00152879	0.00145519	0.00133413
39.904	-0.000217534	-0.00019301	-0.000220847	0.00152941	0.00145596	0.00133467
39.922	-0.00021757	-0.000193026	-0.000220817	0.00153004	0.00145674	0.00133521
39.94	-0.000217607	-0.000193042	-0.000220787	0.00153066	0.0014575	0.00133573
39.958	-0.000217643	-0.000193059	-0.000220757	0.00153128	0.00145827	0.00133625
39.976	-0.000217679	-0.000193076	-0.000220727	0.00153191	0.00145904	0.00133677
39.994	-0.000217714	-0.000193093	-0.000220697	0.00153253	0.0014598	0.00133727
40.012	-0.000217749	-0.00019311	-0.000220667	0.00153316	0.00146056	0.00133777
40.03	-0.000217785	-0.000193127	-0.000220637	0.00153379	0.00146132	0.00133827
40.048	-0.00021782	-0.000193145	-0.000220607	0.00153441	0.00146207	0.00133875
40.066	-0.000217854	-0.000193164	-0.000220577	0.00153504	0.00146283	0.00133923
40.084	-0.000217889	-0.000193182	-0.000220547	0.00153567	0.00146358	0.00133971
40.102	-0.000217923	-0.000193201	-0.000220517	0.00153629	0.00146433	0.00134017
40.12	-0.000217957	-0.00019322	-0.000220488	0.00153692	0.00146508	0.00134063
40.138	-0.000217991	-0.000193239	-0.000220458	0.00153755	0.00146583	0.00134109
40.156	-0.000218025	-0.000193259	-0.000220428	0.00153818	0.00146657	0.00134153
40.174	-0.000218058	-0.000193278	-0.000220398	0.00153881	0.00146732	0.00134197
40.192	-0.000218091	-0.000193298	-0.000220368	0.00153944	0.00146806	0.00134241
40.21	-0.000218124	-0.000193319	-0.000220338	0.00154007	0.0014688	0.00134283
40.228	-0.000218157	-0.000193339	-0.000220309	0.0015407	0.00146954	0.00134325
40.246	-0.000218189	-0.00019336	-0.000220279	0.00154133	0.00147028	0.00134367
40.2639	-0.000218221	-0.000193381	-0.000220249	0.00154196	0.00147102	0.00134407
40.2819	-0.000218253	-0.000193402	-0.00022022	0.00154259	0.00147176	0.00134447
40.2999	-0.000218285	-0.000193424	-0.00022019	0.00154322	0.00147249	0.00134487
40.3179	-0.000218316	-0.000193445	-0.00022016	0.00154386	0.00147323	0.00134525
40.3359	-0.000218347	-0.000193467	-0.000220131	0.00154449	0.00147396	0.00134563
40.3539	-0.000218378	-0.000193489	-0.000220102	0.00154512	0.00147469	0.00134601
40.3719	-0.000218408	-0.000193511	-0.000220072	0.00154576	0.00147542	0.00134637
40.3899	-0.000218439	-0.000193534	-0.000220043	0.0015464	0.00147615	0.00134673
40.4079	-0.000218469	-0.000193556	-0.000220014	0.00154703	0.00147688	0.00134709
40.4259	-0.000218498	-0.000193579	-0.000219984	0.00154767	0.00147761	0.00134743
40.4439	-0.000218528	-0.000193602	-0.000219955	0.00154831	0.00147834	0.00134777
40.4619	-0.000218557	-0.000193625	-0.000219926	0.00154894	0.00147906	0.00134811
40.4799	-0.000218585	-0.000193648	-0.000219897	0.00154958	0.00147979	0.00134843
40.4979	-0.000218614	-0.000193671	-0.000219868	0.00155023	0.00148051	0.00134876
40.5159	-0.000218642	-0.000193694	-0.00021984	0.00155087	0.00148124	0.00134907
40.5339	-0.00021867	-0.000193718	-0.000219811	0.00155151	0.00148196	0.00134938
40.5519	-0.000218697	-0.000193741	-0.000219782	0.00155215	0.00148268	0.00134968
40.5699	-0.000218724	-0.000193765	-0.000219754	0.0015528	0.0014834	0.00134998
40.5879	-0.000218751	-0.000193789	-0.000219725	0.00155345	0.00148412	0.00135026
40.6059	-0.000218778	-0.000193812	-0.000219697	0.00155409	0.00148484	0.00135055
40.6239	-0.000218804	-0.000193836	-0.000219669	0.00155474	0.00148556	0.00135082
40.6419	-0.00021883	-0.00019386	-0.000219641	0.00155539	0.00148627	0.00135109
40.6599	-0.000218855	-0.000193884	-0.000219613	0.00155604	0.00148699	0.00135136
40.6779	-0.00021888	-0.000193908	-0.000219585	0.0015567	0.00148771	0.00135162
40.6959	-0.000218905	-0.000193932	-0.000219557	0.00155735	0.00148842	0.00135187
40.7139	-0.000218929	-0.000193956	-0.00021953	0.00155801	0.00148914	0.00135211
40.7319	-0.000218954	-0.00019398	-0.000219502	0.00155867	0.00148985	0.00135235
40.7499	-0.000218977	-0.000194004	-0.000219475	0.00155933	0.00149056	0.00135259
40.7678	-0.000219001	-0.000194028	-0.000219448	0.00155999	0.00149128	0.00135282
40.7858	-0.000219024	-0.000194052	-0.000219421	0.00156065	0.00149199	0.00135304
40.8038	-0.000219046	-0.000194077	-0.000219394	0.00156131	0.0014927	0.00135326
40.8218	-0.000219068	-0.000194101	-0.000219367	0.00156198	0.00149342	0.00135347
40.8398	-0.00021909	-0.000194124	-0.000219341	0.00156265	0.00149413	0.00135367
40.8578	-0.000219112	-0.000194148	-0.000219314	0.00156332	0.00149484	0.00135388
40.8758	-0.000219133	-0.000194172	-0.000219288	0.00156399	0.00149555	0.00135407
40.8938	-0.000219154	-0.000194196	-0.000219262	0.00156466	0.00149626	0.00135426
40.9118	-0.000219174	-0.00019422	-0.000219236	0.00156534	0.00149698	0.00135445
40.9298	-0.000219194	-0.000194243	-0.000219211	0.00156601	0.00149769	0.00135463
40.9478	-0.000219214	-0.000194267	-0.000219185	0.00156669	0.0014984	0.0013548
40.9658	-0.000219233	-0.00019429	-0.00021916	0.00156737	0.00149911	0.00135497
40.9838	-0.000219252	-0.000194314	-0.000219135	0.00156805	0.00149982	0.00135514
41.0018	-0.00021927	-0.000194337	-0.00021911	0.00156873	0.00150054	0.0013553
41.0198	-0.000219288	-0.00019436	-0.000219086	0.00156942	0.00150125	0.00135545
41.0378	-0.000219306	-0.000194383	-0.000219061	0.00157011	0.00150197	0.0013556
41.0558	-0.000219323	-0.000194406	-0.000219037	0.00157079	0.00150268	0.00135575
41.0738	-0.00021934	-0.000194429	-0.000219013	0.00157148	0.0015034	0.00135589
41.0918	-0.000219357	-0.000194451	-0.000218989	0.00157218	0.00150411	0.00135603
41.1098	-0.000219373	-0.000194474	-0.000218966	0.00157287	0.00150483	0.00135616
41.1278	-0.000219389	-0.000194496	-0.000218943	0.00157357	0.00150555	0.00135629
41.1458	-0.000219404	-0.000194518	-0.00021892	0.00157426	0.00150627	0.00135641
41.1638	-0.000219419	-0.00019454	-0.000218897	0.00157496	0.00150698	0.00135653
41.1818	-0.000219434	-0.000194561	-0.000218874	0.00157566	0.0015077	0.00135665
41.1998	-0.000219448	-0.000194583	-0.000218852	0.00157636	0.00150843	0.00135676
41.2178	-0.000219462	-0.000194604	-0.00021883	0.00157707	0.00150915	0.00135686
41.2358	-0.000219476	-0.000194625	-0.000218808	0.00157778	0.00150987	0.00135697
41.2537	-0.000219489	-0.000194646	-0.000218786	0.00157848	0.0015106	0.00135706
41.2717	-0.000219501	-0.000194667	-0.000218765	0.00157919	0.00151132	0.00135716
41.2897	-0.000219513	-0.000194687	-0.000218744	0.0015799	0.00151205	0.00135725
41.3077	-0.000219525	-0.000194707	-0.000218723	0.00158062	0.00151278	0.00135734
41.3257	-0.000219537	-0.000194727	-0.000218702	0.00158133	0.00151351	0.00135742
41.3437	-0.000219548	-0.000194747	-0.000218682	0.00158205	0.00151424	0.0013575
41.3617	-0.000219558	-0.000194766	-0.000218662	0.00158277	0.00151497	0.00135757
41.3797	-0.000219569	-0.000194785	-0.000218642	0.00158349	0.00151571	0.00135765
41.3977	-0.000219578	-0.000194804	-0.000218623	0.00158421	0.00151644	0.00135771
41.4157	-0.000219588	-0.000194823	-0.000218603	0.00158493	0.00151718	0.00135778
41.4337	-0.000219597	-0.000194841	-0.000218584	0.00158566	0.00151792	0.00135784
41.4517	-0.000219605	-0.000194859	-0.000218566	0.00158639	0.00151866	0.0013579
41.4697	-0.000219613	-0.000194877	-0.000218547	0.00158711	0.0015194	0.00135795
41.4877	-0.000219621	-0.000194894	-0.000218529	0.00158784	0.00152014	0.001358
41.5057	-0.000219629	-0.000194911	-0.000218511	0.00158858	0.00152089	0.00135805
41.5237	-0.000219635	-0.000194928	-0.000218493	0.00158931	0.00152164	0.00135809
41.5417	-0.000219642	-0.000194944	-0.000218476	0.00159005	0.00152238	0.00135814
41.5597	-0.000219648	-0.00019496	-0.000218459	0.00159079	0.00152313	0.00135817
41.5777	-0.000219654	-0.000194975	-0.000218442	0.00159153	0.00152389	0.00135821
41.5957	-0.000219659	-0.000194991	-0.000218426	0.00159227	0.00152464	0.00135824
41.6137	-0.000219664	-0.000195006	-0.00021841	0.00159301	0.0015254	0.00135827
41.6317	-0.000219668	-0.00019502	-0.000218394	0.00159376	0.00152616	0.00135829
41.6497	-0.000219672	-0.000195034	-0.000218378	0.00159451	0.00152692	0.00135832
41.6677	-0.000219676	-0.000195048	-0.000218363	0.00159526	0.00152768	0.00135833
41.6857	-0.000219679	-0.000195062	-0.000218348	0.00159601	0.00152844	0.00135835
41.7037	-0.000219682	-0.000195075	-0.000218334	0.00159676	0.00152921	0.00135837
41.7217	-0.000219684	-0.000195087	-0.000218319	0.00159752	0.00152998	0.00135838
41.7397	-0.000219686	-0.000195099	-0.000218305	0.00159827	0.00153075	0.00135838
41.7576	-0.000219688	-0.000195111	-0.000218292	0.00159903	0.00153152	0.00135839
41.7756	-0.000219689	-0.000195123	-0.000218278	0.0015998	0.00153229	0.00135839
41.7936	-0.00021969	-0.000195134	-0.000218265	0.00160056	0.00153307	0.0013584
41.8116	-0.00021969	-0.000195144	-0.000218252	0.00160132	0.00153385	0.00135839
41.8296	-0.00021969	-0.000195155	-0.00021824	0.00160209	0.00153463	0.00135839
41.8476	-0.00021969	-0.000195164	-0.000218228	0.00160286	0.00153542	0.00135838
41.8656	-0.000219689	-0.000195174	-0.000218216	0.00160363	0.0015362	0.00135838
41.8836	-0.000219688	-0.000195183	-0.000218204	0.00160441	0.00153699	0.00135837
41.9016	-0.000219686	-0.000195191	-0.000218193	0.00160518	0.00153778	0.00135836
41.9196	-0.000219685	-0.000195199	-0.000218182	0.00160596	0.00153858	0.00135834
41.9376	-0.000219683	-0.000195207	-0.000218172	0.00160674	0.00153938	0.00135833
41.9556	-0.00021968	-0.000195214	-0.000218162	0.00160752	0.00154018	0.00135831
41.9736	-0.000219677	-0.000195221	-0.000218152	0.00160831	0.00154098	0.00135829
41.9916	-0.000219674	-0.000195227	-0.000218142	0.00160909	0.00154178	0.00135827
42.0096	-0.000219671	-0.000195233	-0.000218133	0.00160988	0.00154259	0.00135825
42.0276	-0.000219667	-0.000195239	-0.000218123	0.00161067	0.0015434	0.00135823
42.0456	-0.000219663	-0.000195244	-0.000218115	0.00161147	0.00154422	0.00135821
42.0636	-0.000219659	-0.000195249	-0.000218106	0.00161226	0.00154504	0.00135818
42.0816	-0.000219654	-0.000195253	-0.000218098	0.00161306	0.00154586	0.00135816
42.0996	-0.000219649	-0.000195257	-0.00021809	0.00161386	0.00154668	0.00135813
42.1176	-0.000219644	-0.00019526	-0.000218083	0.00161466	0.00154751	0.00135811
42.1356	-0.000219638	-0.000195263	-0.000218076	0.00161547	0.00154834	0.00135808
42.1536	-0.000219633	-0.000195265	-0.000218069	0.00161628	0.00154917	0.00135805
42.1716	-0.000219626	-0.000195267	-0.000218062	0.00161709	0.00155	0.00135802
42.1896	-0.00021962	-0.000195269	-0.000218056	0.0016179	0.00155084	0.001358
42.2076	-0.000219614	-0.00019527	-0.00021805	0.00161871	0.00155169	0.00135797
42.2256	-0.000219607	-0.000195271	-0.000218044	0.00161953	0.00155253	0.00135794
42.2436	-0.0002196	-0.000195271	-0.000218038	0.00162035	0.00155338	0.00135791
42.2615	-0.000219593	-0.000195271	-0.000218033	0.00162117	0.00155423	0.00135789
42.2795	-0.000219585	-0.00019527	-0.000218028	0.001622	0.00155509	0.00135786
42.2975	-0.000219578	-0.000195269	-0.000218024	0.00162282	0.00155595	0.00135783
42.3155	-0.00021957	-0.000195267	-0.000218019	0.00162365	0.00155681	0.00135781
42.3335	-0.000219562	-0.000195265	-0.000218015	0.00162449	0.00155767	0.00135779
42.3515	-0.000219554	-0.000195263	-0.000218012	0.00162532	0.00155854	0.00135776
42.3695	-0.000219546	-0.00019526	-0.000218008	0.00162616	0.00155942	0.00135774
42.3875	-0.000219537	-0.000195257	-0.000218005	0.001627	0.00156029	0.00135772
42.4055	-0.000219529	-0.000195253	-0.000218002	0.00162785	0.00156117	0.00135771
42.4235	-0.00021952	-0.000195249	-0.000217999	0.00162869	0.00156206	0.00135769
42.4415	-0.000219511	-0.000195245	-0.000217997	0.00162954	0.00156294	0.00135768
42.4595	-0.000219502	-0.00019524	-0.000217995	0.0016304	0.00156383	0.00135767
42.4775	-0.000219493	-0.000195234	-0.000217993	0.00163125	0.00156473	0.00135766
42.4955	-0.000219484	-0.000195229	-0.000217992	0.00163211	0.00156562	0.00135765
42.5135	-0.000219474	-0.000195223	-0.00021799	0.00163297	0.00156652	0.00135765
42.5315	-0.000219465	-0.000195216	-0.00021799	0.00163384	0.00156743	0.00135765
42.5495	-0.000219456	-0.000195209	-0.000217989	0.00163471	0.00156834	0.00135765
42.5675	-0.000219446	-0.000195202	-0.000217988	0.00163558	0.00156925	0.00135766
42.5855	-0.000219437	-0.000195194	-0.000217988	0.00163645	0.00157016	0.00135767
42.6035	-0.000219427	-0.000195186	-0.000217988	0.00163733	0.00157108	0.00135769
42.6215	-0.000219418	-0.000195177	-0.000217989	0.00163821	0.00157201	0.0013577
42.6395	-0.000219408	-0.000195168	-0.000217989	0.0016391	0.00157293	0.00135773
42.6575	-0.000219399	-0.000195158	-0.00021799	0.00163999	0.00157386	0.00135775
42.6755	-0.000219389	-0.000195149	-0.000217991	0.00164088	0.0015748	0.00135779
42.6935	-0.00021938	-0.000195139	-0.000217993	0.00164178	0.00157574	0.00135782
42.7115	-0.00021937	-0.000195128	-0.000217994	0.00164268	0.00157668	0.00135787
42.7295	-0.000219361	-0.000195117	-0.000217996	0.00164358	0.00157763	0.00135791
42.7475	-0.000219352	-0.000195106	-0.000217998	0.00164449	0.00157858	0.00135797
42.7654	-0.000219343	-0.000195094	-0.000218	0.0016454	0.00157953	0.00135802
42.7834	-0.000219334	-0.000195082	-0.000218003	0.00164631	0.00158049	0.00135809
42.8014	-0.000219325	-0.00019507	-0.000218006	0.00164723	0.00158146	0.00135816
42.8194	-0.000219316	-0.000195057	-0.000218009	0.00164816	0.00158243	0.00135823
42.8374	-0.000219307	-0.000195044	-0.000218012	0.00164908	0.0015834	0.00135832
42.8554	-0.000219298	-0.00019503	-0.000218015	0.00165001	0.00158438	0.0013584
42.8734	-0.00021929	-0.000195016	-0.000218019	0.00165095	0.00158536	0.0013585
42.8914	-0.000219282	-0.000195002	-0.000218023	0.00165189	0.00158634	0.0013586
42.9094	-0.000219274	-0.000194987	-0.000218027	0.00165283	0.00158733	0.00135871
42.9274	-0.000219266	-0.000194972	-0.000218031	0.00165378	0.00158833	0.00135883
42.9454	-0.000219258	-0.000194957	-0.000218036	0.00165474	0.00158933	0.00135895
42.9634	-0.000219251	-0.000194942	-0.000218041	0.00165569	0.00159033	0.00135908
42.9814	-0.000219244	-0.000194926	-0.000218046	0.00165666	0.00159134	0.00135922
42.9994	-0.000219237	-0.000194909	-0.000218051	0.00165762	0.00159235	0.00135936
43.0174	-0.00021923	-0.000194893	-0.000218056	0.00165859	0.00159337	0.00135952
43.0354	-0.000219224	-0.000194876	-0.000218061	0.00165957	0.0015944	0.00135968
43.0534	-0.000219218	-0.000194858	-0.000218067	0.00166055	0.00159542	0.00135985
43.0714	-0.000219212	-0.000194841	-0.000218073	0.00166153	0.00159646	0.00136003
43.0894	-0.000219206	-0.000194823	-0.000218079	0.00166252	0.0015975	0.00136021
43.1074	-0.000219201	-0.000194805	-0.000218085	0.00166352	0.00159854	0.00136041
43.1254	-0.000219196	-0.000194786	-0.000218092	0.00166452	0.00159958	0.00136061
43.1434	-0.000219192	-0.000194767	-0.000218098	0.00166552	0.00160064	0.00136082
43.1614	-0.000219188	-0.000194748	-0.000218105	0.00166653	0.00160169	0.00136104
43.1794	-0.000219184	-0.000194729	-0.000218112	0.00166755	0.00160276	0.00136127
43.1974	-0.00021918	-0.000194709	-0.000218119	0.00166856	0.00160382	0.00136151
43.2154	-0.000219177	-0.000194689	-0.000218126	0.00166959	0.00160489	0.00136175
43.2334	-0.000219174	-0.000194668	-0.000218133	0.00167062	0.00160597	0.00136201
43.2513	-0.000219172	-0.000194648	-0.000218141	0.00167165	0.00160705	0.00136227
43.2693	-0.00021917	-0.000194627	-0.000218149	0.00167269	0.00160814	0.00136255
43.2873	-0.000219169	-0.000194606	-0.000218156	0.00167373	0.00160923	0.00136283
43.3053	-0.000219168	-0.000194584	-0.000218164	0.00167478	0.00161032	0.00136312
43.3233	-0.000219167	-0.000194563	-0.000218173	0.00167584	0.00161142	0.00136343
43.3413	-0.000219167	-0.000194541	-0.000218181	0.0016769	0.00161252	0.00136374
43.3593	-0.000219167	-0.000194518	-0.000218189	0.00167796	0.00161363	0.00136406
43.3773	-0.000219168	-0.000194496	-0.000218198	0.00167903	0.00161475	0.00136439
43.3953	-0.000219169	-0.000194473	-0.000218207	0.00168011	0.00161586	0.00136474
43.4133	-0.000219171	-0.00019445	-0.000218216	0.00168119	0.00161698	0.00136509
43.4313	-0.000219173	-0.000194427	-0.000218225	0.00168227	0.00161811	0.00136545
43.4493	-0.000219176	-0.000194403	-0.000218234	0.00168336	0.00161924	0.00136582
43.4673	-0.000219179	-0.00019438	-0.000218243	0.00168446	0.00162037	0.0013662
43.4853	-0.000219182	-0.000194356	-0.000218253	0.00168556	0.00162151	0.00136659
43.5033	-0.000219186	-0.000194332	-0.000218262	0.00168666	0.00162265	0.00136699
43.5213	-0.000219191	-0.000194307	-0.000218272	0.00168778	0.0016238	0.0013674
43.5393	-0.000219196	-0.000194283	-0.000218282	0.00168889	0.00162495	0.00136783
43.5573	-0.000219202	-0.000194258	-0.000218292	0.00169001	0.0016261	0.00136826
43.5753	-0.000219208	-0.000194233	-0.000218302	0.00169114	0.00162726	0.0013687
43.5933	-0.000219215	-0.000194207	-0.000218312	0.00169227	0.00162842	0.00136915
43.6113	-0.000219223	-0.000194182	-0.000218322	0.00169341	0.00162959	0.00136961
43.6293	-0.000219231	-0.000194156	-0.000218333	0.00169455	0.00163075	0.00137008
43.6473	-0.000219239	-0.00019413	-0.000218343	0.0016957	0.00163193	0.00137057
43.6653	-0.000219248	-0.000194104	-0.000218354	0.00169685	0.0016331	0.00137106
43.6833	-0.000219258	-0.000194078	-0.000218365	0.00169801	0.00163428	0.00137156
43.7013	-0.000219268	-0.000194052	-0.000218375	0.00169917	0.00163546	0.00137207
43.7193	-0.000219279	-0.000194025	-0.000218387	0.00170034	0.00163664	0.0013726
43.7373	-0.000219291	-0.000193998	-0.000218398	0.00170151	0.00163783	0.00137313
43.7552	-0.000219303	-0.000193971	-0.000218409	0.00170269	0.00163902	0.00137367
43.7732	-0.000219315	-0.000193944	-0.00021842	0.00170387	0.00164021	0.00137423
43.7912	-0.000219328	-0.000193917	-0.000218432	0.00170506	0.0016414	0.00137479
43.8092	-0.000219342	-0.00019389	-0.000218443	0.00170625	0.0016426	0.00137537
43.8272	-0.000219357	-0.000193862	-0.000218455	0.00170744	0.0016438	0.00137595
43.8452	-0.000219372	-0.000193834	-0.000218467	0.00170864	0.001645	0.00137654
43.8632	-0.000219387	-0.000193807	-0.000218479	0.00170985	0.00164621	0.00137715
43.8812	-0.000219404	-0.000193779	-0.000218491	0.00171106	0.00164741	0.00137776
43.8992	-0.000219421	-0.00019375	-0.000218504	0.00171227	0.00164862	0.00137839
43.9172	-0.000219438	-0.000193722	-0.000218516	0.00171349	0.00164983	0.00137902
43.9352	-0.000219456	-0.000193694	-0.000218528	0.00171472	0.00165105	0.00137967
43.9532	-0.000219475	-0.000193665	-0.000218541	0.00171594	0.00165226	0.00138032
43.9712	-0.000219494	-0.000193637	-0.000218554	0.00171717	0.00165348	0.00138098
43.9892	-0.000219514	-0.000193608	-0.000218567	0.00171841	0.00165469	0.00138166
44.0072	-0.000219535	-0.000193579	-0.00021858	0.00171965	0.00165591	0.00138234
44.0252	-0.000219556	-0.00019355	-0.000218593	0.00172089	0.00165713	0.00138304
44.0432	-0.000219578	-0.000193521	-0.000218606	0.00172214	0.00165835	0.00138374
44.0612	-0.0002196	-0.000193492	-0.00021862	0.00172339	0.00165958	0.00138446
44.0792	-0.000219623	-0.000193462	-0.000218633	0.00172465	0.0016608	0.00138518
44.0972	-0.000219647	-0.000193433	-0.000218647	0.00172591	0.00166203	0.00138591
44.1152	-0.000219671	-0.000193403	-0.000218661	0.00172717	0.00166325	0.00138666
44.1332	-0.000219696	-0.000193374	-0.000218675	0.00172844	0.00166448	0.00138741
44.1512	-0.000219721	-0.000193344	-0.000218689	0.00172971	0.00166571	0.00138817
44.1692	-0.000219747	-0.000193314	-0.000218703	0.00173098	0.00166694	0.00138894
44.1872	-0.000219774	-0.000193284	-0.000218717	0.00173226	0.00166817	0.00138973
44.2052	-0.000219801	-0.000193255	-0.000218732	0.00173354	0.0016694	0.00139052
44.2232	-0.000219829	-0.000193224	-0.000218746	0.00173482	0.00167063	0.00139132
44.2412	-0.000219857	-0.000193194	-0.000218761	0.00173611	0.00167186	0.00139213
44.2591	-0.000219886	-0.000193164	-0.000218776	0.0017374	0.00167309	0.00139295
44.2771	-0.000219915	-0.000193134	-0.000218791	0.0017387	0.00167432	0.00139378
44.2951	-0.000219945	-0.000193104	-0.000218806	0.00173999	0.00167556	0.00139461
44.3131	-0.000219976	-0.000193073	-0.000218821	0.00174129	0.00167679	0.00139546
44.3311	-0.000220007	-0.000193043	-0.000218837	0.0017426	0.00167802	0.00139632
44.3491	-0.000220039	-0.000193013	-0.000218852	0.0017439	0.00167925	0.00139718
44.3671	-0.000220071	-0.000192982	-0.000218868	0.00174521	0.00168049	0.00139806
44.3851	-0.000220103	-0.000192952	-0.000218884	0.00174653	0.00168172	0.00139894
44.4031	-0.000220137	-0.000192921	-0.0002189	0.00174784	0.00168295	0.00139983
44.4211	-0.00022017	-0.00019289	-0.000218916	0.00174916	0.00168418	0.00140073
44.4391	-0.000220205	-0.00019286	-0.000218932	0.00175048	0.00168541	0.00140164
44.4571	-0.000220239	-0.000192829	-0.000218948	0.00175181	0.00168664	0.00140256
44.4751	-0.000220274	-0.000192798	-0.000218965	0.00175313	0.00168788	0.00140349
44.4931	-0.00022031	-0.000192767	-0.000218981	0.00175446	0.00168911	0.00140443
44.5111	-0.000220346	-0.000192736	-0.000218998	0.0017558	0.00169034	0.00140537
44.5291	-0.000220383	-0.000192705	-0.000219015	0.00175713	0.00169157	0.00140632
44.5471	-0.00022042	-0.000192674	-0.000219032	0.00175847	0.00169279	0.00140728
44.5651	-0.000220457	-0.000192643	-0.000219049	0.00175982	0.00169402	0.00140825
44.5831	-0.000220495	-0.000192612	-0.000219066	0.00176116	0.00169525	0.00140923
44.6011	-0.000220534	-0.000192581	-0.000219084	0.00176251	0.00169648	0.00141022
44.6191	-0.000220572	-0.00019255	-0.000219101	0.00176386	0.0016977	0.00141121
44.6371	-0.000220612	-0.000192519	-0.000219119	0.00176521	0.00169893	0.00141222
44.6551	-0.000220651	-0.000192488	-0.000219137	0.00176657	0.00170015	0.00141323
44.6731	-0.000220691	-0.000192457	-0.000219154	0.00176793	0.00170138	0.00141425
44.6911	-0.000220732	-0.000192425	-0.000219172	0.00176929	0.0017026	0.00141527
44.7091	-0.000220772	-0.000192394	-0.000219191	0.00177066	0.00170382	0.00141631
44.7271	-0.000220813	-0.000192363	-0.000219209	0.00177202	0.00170504	0.00141735
44.7451	-0.000220855	-0.000192332	-0.000219227	0.0017734	0.00170626	0.0014184
44.763	-0.000220897	-0.0001923	-0.000219246	0.00177477	0.00170748	0.00141946
44.781	-0.000220939	-0.000192269	-0.000219264	0.00177615	0.0017087	0.00142053
44.799	-0.000220981	-0.000192238	-0.000219283	0.00177753	0.00170992	0.0014216
44.817	-0.000221024	-0.000192206	-0.000219302	0.00177891	0.00171114	0.00142269
44.835	-0.000221068	-0.000192175	-0.000219321	0.0017803	0.00171235	0.00142378
44.853	-0.000221111	-0.000192143	-0.00021934	0.00178169	0.00171357	0.00142488
44.871	-0.000221155	-0.000192112	-0.000219359	0.00178308	0.00171478	0.00142598
44.889	-0.000221199	-0.000192081	-0.000219379	0.00178447	0.00171599	0.0014271
44.907	-0.000221243	-0.000192049	-0.000219398	0.00178587	0.0017172	0.00142822
44.925	-0.000221288	-0.000192018	-0.000219418	0.00178727	0.00171841	0.00142935
44.943	-0.000221333	-0.000191986	-0.000219438	0.00178868	0.00171962	0.00143048
44.961	-0.000221378	-0.000191955	-0.000219457	0.00179009	0.00172083	0.00143163
44.979	-0.000221424	-0.000191923	-0.000219477	0.0017915	0.00172204	0.00143278
44.997	-0.00022147	-0.000191892	-0.000219498	0.00179291	0.00172325	0.00143394
45.015	-0.000221516	-0.000191861	-0.000219518	0.00179433	0.00172445	0.00143511
45.033	-0.000221562	-0.000191829	-0.000219538	0.00179575	0.00172566	0.00143628
45.051	-0.000221609	-0.000191798	-0.000219559	0.00179718	0.00172686	0.00143746
45.069	-0.000221656	-0.000191766	-0.00021958	0.00179861	0.00172807	0.00143865
45.087	-0.000221703	-0.000191735	-0.0002196	0.00180004	0.00172927	0.00143985
45.105	-0.00022175	-0.000191704	-0.000219621	0.00180147	0.00173047	0.00144105
45.123	-0.000221798	-0.000191672	-0.000219643	0.00180291	0.00173167	0.00144226
45.141	-0.000221845	-0.000191641	-0.000219664	0.00180435	0.00173287	0.00144348
45.159	-0.000221893	-0.00019161	-0.000219685	0.0018058	0.00173407	0.00144471
45.177	-0.000221942	-0.000191579	-0.000219707	0.00180724	0.00173526	0.00144594
45.195	-0.00022199	-0.000191548	-0.000219728	0.00180869	0.00173646	0.00144718
45.213	-0.000222039	-0.000191516	-0.00021975	0.00181015	0.00173766	0.00144843
45.231	-0.000222088	-0.000191485	-0.000219772	0.00181161	0.00173885	0.00144968
45.249	-0.000222137	-0.000191454	-0.000219794	0.00181307	0.00174004	0.00145094
45.2669	-0.000222186	-0.000191423	-0.000219817	0.00181453	0.00174124	0.00145221
45.2849	-0.000222235	-0.000191393	-0.000219839	0.001816	0.00174243	0.00145348
45.3029	-0.000222285	-0.000191362	-0.000219861	0.00181747	0.00174362	0.00145477
45.3209	-0.000222335	-0.000191331	-0.000219884	0.00181895	0.00174481	0.00145605
45.3389	-0.000222385	-0.0001913	-0.000219907	0.00182043	0.001746	0.00145735
45.3569	-0.000222435	-0.00019127	-0.00021993	0.00182191	0.00174719	0.00145865
45.3749	-0.000222486	-0.000191239	-0.000219953	0.00182339	0.00174837	0.00145996
45.3929	-0.000222537	-0.000191209	-0.000219976	0.00182488	0.00174956	0.00146127
45.4109	-0.000222588	-0.000191179	-0.00022	0.00182637	0.00175075	0.00146259
45.4289	-0.000222639	-0.000191148	-0.000220023	0.00182787	0.00175193	0.00146392
45.4469	-0.00022269	-0.000191118	-0.000220047	0.00182937	0.00175311	0.00146525
45.4649	-0.000222741	-0.000191088	-0.000220071	0.00183087	0.0017543	0.00146659
45.4829	-0.000222793	-0.000191058	-0.000220094	0.00183238	0.00175548	0.00146794
45.5009	-0.000222845	-0.000191028	-0.000220118	0.00183389	0.00175666	0.00146929
45.5189	-0.000222897	-0.000190999	-0.000220143	0.0018354	0.00175784	0.00147065
45.5369	-0.000222949	-0.000190969	-0.000220167	0.00183691	0.00175902	0.00147202
45.5549	-0.000223002	-0.00019094	-0.000220191	0.00183843	0.0017602	0.00147339
45.5729	-0.000223054	-0.00019091	-0.000220216	0.00183995	0.00176137	0.00147476
45.5909	-0.000223107	-0.000190881	-0.00022024	0.00184148	0.00176255	0.00147614
45.6089	-0.00022316	-0.000190852	-0.000220265	0.00184301	0.00176372	0.00147753
45.6269	-0.000223213	-0.000190823	-0.00022029	0.00184454	0.0017649	0.00147892
45.6449	-0.000223266	-0.000190794	-0.000220315	0.00184607	0.00176607	0.00148032
45.6629	-0.00022332	-0.000190765	-0.00022034	0.00184761	0.00176724	0.00148172
45.6809	-0.000223374	-0.000190737	-0.000220365	0.00184915	0.00176841	0.00148313
45.6989	-0.000223428	-0.000190708	-0.00022039	0.0018507	0.00176958	0.00148455
45.7169	-0.000223482	-0.00019068	-0.000220416	0.00185224	0.00177075	0.00148597
45.7349	-0.000223536	-0.000190652	-0.000220441	0.00185379	0.00177192	0.00148739
45.7528	-0.00022359	-0.000190623	-0.000220467	0.00185535	0.00177308	0.00148882
45.7708	-0.000223645	-0.000190596	-0.000220493	0.0018569	0.00177425	0.00149025
45.7888	-0.0002237	-0.000190568	-0.000220518	0.00185846	0.00177541	0.00149169
45.8068	-0.000223755	-0.00019054	-0.000220544	0.00186002	0.00177657	0.00149313
45.8248	-0.00022381	-0.000190513	-0.00022057	0.00186158	0.00177774	0.00149458
45.8428	-0.000223865	-0.000190485	-0.000220596	0.00186315	0.0017789	0.00149603
45.8608	-0.000223921	-0.000190458	-0.000220622	0.00186472	0.00178006	0.00149749
45.8788	-0.000223977	-0.000190431	-0.000220648	0.00186629	0.00178122	0.00149895
45.8968	-0.000224033	-0.000190404	-0.000220675	0.00186787	0.00178237	0.00150041
45.9148	-0.000224089	-0.000190377	-0.000220701	0.00186944	0.00178353	0.00150188
45.9328	-0.000224145	-0.000190351	-0.000220728	0.00187102	0.00178468	0.00150335
45.9508	-0.000224201	-0.000190324	-0.000220754	0.0018726	0.00178584	0.00150483
45.9688	-0.000224258	-0.000190298	-0.000220781	0.00187419	0.00178699	0.00150631
45.9868	-0.000224315	-0.000190272	-0.000220807	0.00187577	0.00178814	0.00150779
46.0048	-0.000224372	-0.000190246	-0.000220834	0.00187736	0.00178929	0.00150927
46.0228	-0.000224429	-0.00019022	-0.000220861	0.00187895	0.00179045	0.00151076
46.0408	-0.000224486	-0.000190195	-0.000220888	0.00188054	0.00179159	0.00151226
46.0588	-0.000224544	-0.000190169	-0.000220914	0.00188213	0.00179274	0.00151375
46.0768	-0.000224602	-0.000190144	-0.000220941	0.00188373	0.00179389	0.00151525
46.0948	-0.00022466	-0.000190119	-0.000220968	0.00188533	0.00179503	0.00151675
46.1128	-0.000224718	-0.000190094	-0.000220995	0.00188692	0.00179618	0.00151826
46.1308	-0.000224776	-0.00019007	-0.000221023	0.00188853	0.00179732	0.00151976
46.1488	-0.000224834	-0.000190045	-0.00022105	0.00189013	0.00179847	0.00152127
46.1668	-0.000224893	-0.000190021	-0.000221077	0.00189173	0.00179961	0.00152279
46.1848	-0.000224952	-0.000189997	-0.000221104	0.00189334	0.00180075	0.0015243
46.2028	-0.000225011	-0.000189973	-0.000221131	0.00189494	0.00180189	0.00152582
46.2208	-0.00022507	-0.00018995	-0.000221159	0.00189655	0.00180303	0.00152734
46.2388	-0.000225129	-0.000189926	-0.000221186	0.00189816	0.00180417	0.00152886
46.2567	-0.000225188	-0.000189903	-0.000221213	0.00189977	0.0018053	0.00153038
46.2747	-0.000225248	-0.000189881	-0.000221241	0.00190138	0.00180644	0.00153191
46.2927	-0.000225308	-0.000189858	-0.000221268	0.001903	0.00180757	0.00153343
46.3107	-0.000225368	-0.000189836	-0.000221296	0.00190461	0.00180871	0.00153496
46.3287	-0.000225428	-0.000189814	-0.000221323	0.00190623	0.00180984	0.00153649
46.3467	-0.000225488	-0.000189792	-0.000221351	0.00190785	0.00181097	0.00153802
46.3647	-0.000225548	-0.00018977	-0.000221378	0.00190946	0.0018121	0.00153955
46.3827	-0.000225609	-0.000189749	-0.000221406	0.00191108	0.00181323	0.00154109
46.4007	-0.00022567	-0.000189728	-0.000221433	0.0019127	0.00181436	0.00154262
46.4187	-0.000225731	-0.000189707	-0.000221461	0.00191433	0.00181549	0.00154415
46.4367	-0.000225792	-0.000189687	-0.000221488	0.00191595	0.00181661	0.00154569
46.4547	-0.000225853	-0.000189667	-0.000221516	0.00191757	0.00181774	0.00154722
46.4727	-0.000225914	-0.000189647	-0.000221544	0.0019192	0.00181886	0.00154876
46.4907	-0.000225976	-0.000189627	-0.000221571	0.00192082	0.00181999	0.0015503
46.5087	-0.000226037	-0.000189608	-0.000221599	0.00192245	0.00182111	0.00155183
46.5267	-0.000226099	-0.000189589	-0.000221626	0.00192407	0.00182223	0.00155337
46.5447	-0.000226161	-0.000189571	-0.000221654	0.0019257	0.00182335	0.0015549
46.5627	-0.000226223	-0.000189552	-0.000221681	0.00192733	0.00182447	0.00155643
46.5807	-0.000226285	-0.000189535	-0.000221709	0.00192895	0.00182558	0.00155797
46.5987	-0.000226347	-0.000189517	-0.000221736	0.00193058	0.0018267	0.0015595
46.6167	-0.00022641	-0.0001895	-0.000221763	0.00193221	0.00182781	0.00156103
46.6347	-0.000226473	-0.000189483	-0.000221791	0.00193384	0.00182893	0.00156256
46.6527	-0.000226535	-0.000189467	-0.000221818	0.00193547	0.00183004	0.00156409
46.6707	-0.000226598	-0.000189451	-0.000221846	0.00193709	0.00183115	0.00156561
46.6887	-0.000226661	-0.000189435	-0.000221873	0.00193872	0.00183226	0.00156714
46.7067	-0.000226724	-0.00018942	-0.0002219	0.00194035	0.00183336	0.00156866
46.7247	-0.000226787	-0.000189406	-0.000221928	0.00194198	0.00183447	0.00157018
46.7427	-0.000226851	-0.000189391	-0.000221955	0.0019436	0.00183557	0.0015717
46.7606	-0.000226914	-0.000189377	-0.000221982	0.00194523	0.00183668	0.00157321
46.7786	-0.000226978	-0.000189364	-0.000222009	0.00194685	0.00183778	0.00157472
46.7966	-0.000227042	-0.000189351	-0.000222036	0.00194848	0.00183888	0.00157623
46.8146	-0.000227105	-0.000189338	-0.000222063	0.0019501	0.00183998	0.00157774
46.8326	-0.000227169	-0.000189326	-0.000222091	0.00195172	0.00184108	0.00157924
46.8506	-0.000227234	-0.000189314	-0.000222118	0.00195335	0.00184218	0.00158074
46.8686	-0.000227298	-0.000189303	-0.000222145	0.00195497	0.00184327	0.00158224
46.8866	-0.000227362	-0.000189292	-0.000222172	0.00195658	0.00184437	0.00158373
46.9046	-0.000227426	-0.000189282	-0.000222198	0.0019582	0.00184546	0.00158522
46.9226	-0.000227491	-0.000189272	-0.000222225	0.00195981	0.00184655	0.0015867
46.9406	-0.000227556	-0.000189262	-0.000222252	0.00196143	0.00184765	0.00158818
46.9586	-0.00022762	-0.000189253	-0.000222279	0.00196304	0.00184874	0.00158965
46.9766	-0.000227685	-0.000189245	-0.000222306	0.00196464	0.00184982	0.00159112
46.9946	-0.00022775	-0.000189237	-0.000222333	0.00196625	0.00185091	0.00159259
47.0126	-0.000227815	-0.000189229	-0.000222359	0.00196785	0.001852	0.00159405
47.0306	-0.00022788	-0.000189222	-0.000222386	0.00196945	0.00185308	0.0015955
47.0486	-0.000227946	-0.000189216	-0.000222413	0.00197105	0.00185417	0.00159695
47.0666	-0.000228011	-0.00018921	-0.000222439	0.00197265	0.00185525	0.0015984
47.0846	-0.000228076	-0.000189204	-0.000222466	0.00197424	0.00185633	0.00159984
47.1026	-0.000228142	-0.000189199	-0.000222492	0.00197582	0.00185742	0.00160127
47.1206	-0.000228208	-0.000189195	-0.000222519	0.00197741	0.0018585	0.0016027
47.1386	-0.000228273	-0.000189191	-0.000222545	0.00197899	0.00185958	0.00160412
47.1566	-0.000228339	-0.000189188	-0.000222572	0.00198057	0.00186066	0.00160553
47.1746	-0.000228405	-0.000189185	-0.000222598	0.00198214	0.00186173	0.00160694
47.1926	-0.000228471	-0.000189182	-0.000222625	0.00198371	0.00186281	0.00160834
47.2106	-0.000228537	-0.00018918	-0.000222651	0.00198527	0.00186389	0.00160974
47.2286	-0.000228603	-0.000189179	-0.000222677	0.00198683	0.00186496	0.00161112
47.2466	-0.00022867	-0.000189178	-0.000222704	0.00198839	0.00186604	0.00161251
47.2645	-0.000228736	-0.000189178	-0.00022273	0.00198994	0.00186711	0.00161388
47.2825	-0.000228802	-0.000189178	-0.000222756	0.00199149	0.00186819	0.00161524
47.3005	-0.000228869	-0.000189179	-0.000222783	0.00199303	0.00186926	0.0016166
47.3185	-0.000228935	-0.00018918	-0.000222809	0.00199457	0.00187033	0.00161795
47.3365	-0.000229002	-0.000189182	-0.000222835	0.0019961	0.0018714	0.00161929
47.3545	-0.000229068	-0.000189184	-0.000222861	0.00199763	0.00187247	0.00162063
47.3725	-0.000229135	-0.000189187	-0.000222887	0.00199915	0.00187354	0.00162196
47.3905	-0.000229201	-0.00018919	-0.000222913	0.00200066	0.00187461	0.00162327
47.4085	-0.000229268	-0.000189194	-0.000222939	0.00200217	0.00187568	0.00162458
47.4265	-0.000229335	-0.000189198	-0.000222966	0.00200368	0.00187675	0.00162588
47.4445	-0.000229402	-0.000189203	-0.000222992	0.00200518	0.00187781	0.00162718
47.4625	-0.000229468	-0.000189208	-0.000223018	0.00200667	0.00187888	0.00162846
47.4805	-0.000229535	-0.000189214	-0.000223044	0.00200815	0.00187994	0.00162973
47.4985	-0.000229602	-0.000189221	-0.00022307	0.00200963	0.00188101	0.001631
47.5165	-0.000229669	-0.000189227	-0.000223096	0.00201111	0.00188207	0.00163225
47.5345	-0.000229735	-0.000189235	-0.000223122	0.00201258	0.00188314	0.0016335
47.5525	-0.000229802	-0.000189243	-0.000223148	0.00201404	0.0018842	0.00163474
47.5705	-0.000229869	-0.000189251	-0.000223174	0.00201549	0.00188526	0.00163597
47.5885	-0.000229935	-0.00018926	-0.0002232	0.00201694	0.00188632	0.00163718
47.6065	-0.000230002	-0.000189269	-0.000223226	0.00201838	0.00188739	0.00163839
47.6245	-0.000230069	-0.000189279	-0.000223252	0.00201982	0.00188845	0.00163959
47.6425	-0.000230135	-0.00018929	-0.000223278	0.00202124	0.00188951	0.00164078
47.6605	-0.000230202	-0.000189301	-0.000223304	0.00202266	0.00189057	0.00164196
47.6785	-0.000230268	-0.000189312	-0.00022333	0.00202408	0.00189162	0.00164313
47.6965	-0.000230335	-0.000189324	-0.000223356	0.00202548	0.00189268	0.00164429
47.7145	-0.000230401	-0.000189336	-0.000223382	0.00202688	0.00189374	0.00164543
47.7325	-0.000230467	-0.000189349	-0.000223408	0.00202828	0.0018948	0.00164657
47.7504	-0.000230533	-0.000189362	-0.000223434	0.00202966	0.00189585	0.0016477
47.7684	-0.000230599	-0.000189376	-0.00022346	0.00203104	0.00189691	0.00164882
47.7864	-0.000230665	-0.00018939	-0.000223486	0.00203241	0.00189797	0.00164993
47.8044	-0.000230731	-0.000189405	-0.000223512	0.00203377	0.00189902	0.00165102
47.8224	-0.000230797	-0.00018942	-0.000223538	0.00203512	0.00190008	0.00165211
47.8404	-0.000230862	-0.000189436	-0.000223564	0.00203647	0.00190113	0.00165318
47.8584	-0.000230928	-0.000189452	-0.00022359	0.00203781	0.00190219	0.00165425
47.8764	-0.000230993	-0.000189468	-0.000223617	0.00203914	0.00190324	0.0016553
47.8944	-0.000231058	-0.000189485	-0.000223643	0.00204046	0.00190429	0.00165635
47.9124	-0.000231123	-0.000189503	-0.000223669	0.00204177	0.00190535	0.00165738
47.9304	-0.000231188	-0.000189521	-0.000223695	0.00204308	0.0019064	0.0016584
47.9484	-0.000231253	-0.000189539	-0.000223722	0.00204438	0.00190745	0.00165942
47.9664	-0.000231317	-0.000189558	-0.000223748	0.00204567	0.0019085	0.00166042
47.9844	-0.000231381	-0.000189577	-0.000223775	0.00204695	0.00190955	0.00166141
48.0024	-0.000231445	-0.000189596	-0.000223801	0.00204822	0.00191061	0.00166239
48.0204	-0.000231509	-0.000189616	-0.000223828	0.00204949	0.00191166	0.00166336
48.0384	-0.000231573	-0.000189637	-0.000223854	0.00205074	0.00191271	0.00166432
48.0564	-0.000231637	-0.000189658	-0.000223881	0.00205199	0.00191376	0.00166527
48.0744	-0.0002317	-0.000189679	-0.000223908	0.00205323	0.00191481	0.0016662
48.0924	-0.000231763	-0.000189701	-0.000223934	0.00205446	0.00191587	0.00166713
48.1104	-0.000231826	-0.000189723	-0.000223961	0.00205568	0.00191692	0.00166805
48.1284	-0.000231888	-0.000189745	-0.000223988	0.00205689	0.00191797	0.00166896
48.1464	-0.00023195	-0.000189768	-0.000224015	0.0020581	0.00191902	0.00166985
48.1644	-0.000232012	-0.000189792	-0.000224042	0.00205929	0.00192008	0.00167074
48.1824	-0.000232074	-0.000189815	-0.000224069	0.00206048	0.00192113	0.00167161
48.2004	-0.000232135	-0.000189839	-0.000224096	0.00206165	0.00192218	0.00167248
48.2184	-0.000232196	-0.000189864	-0.000224124	0.00206282	0.00192324	0.00167334
48.2364	-0.000232257	-0.000189889	-0.000224151	0.00206398	0.00192429	0.00167418
48.2543	-0.000232318	-0.000189914	-0.000224179	0.00206513	0.00192535	0.00167502
48.2723	-0.000232378	-0.000189939	-0.000224206	0.00206627	0.0019264	0.00167584
48.2903	-0.000232438	-0.000189965	-0.000224234	0.0020674	0.00192746	0.00167666
48.3083	-0.000232497	-0.000189991	-0.000224262	0.00206852	0.00192852	0.00167746
48.3263	-0.000232556	-0.000190018	-0.00022429	0.00206963	0.00192958	0.00167826
48.3443	-0.000232615	-0.000190045	-0.000224318	0.00207074	0.00193064	0.00167905
48.3623	-0.000232673	-0.000190072	-0.000224346	0.00207183	0.0019317	0.00167982
48.3803	-0.000232731	-0.0001901	-0.000224374	0.00207292	0.00193276	0.00168059
48.3983	-0.000232789	-0.000190128	-0.000224402	0.00207399	0.00193382	0.00168135
48.4163	-0.000232846	-0.000190156	-0.000224431	0.00207506	0.00193488	0.0016821
48.4343	-0.000232902	-0.000190185	-0.000224459	0.00207611	0.00193595	0.00168283
48.4523	-0.000232959	-0.000190213	-0.000224488	0.00207716	0.00193701	0.00168356
48.4703	-0.000233015	-0.000190243	-0.000224517	0.0020782	0.00193808	0.00168428
48.4883	-0.00023307	-0.000190272	-0.000224546	0.00207923	0.00193915	0.001685
48.5063	-0.000233125	-0.000190302	-0.000224575	0.00208025	0.00194022	0.0016857
48.5243	-0.00023318	-0.000190332	-0.000224605	0.00208126	0.00194129	0.00168639
48.5423	-0.000233234	-0.000190362	-0.000224634	0.00208226	0.00194236	0.00168707
48.5603	-0.000233288	-0.000190393	-0.000224664	0.00208325	0.00194343	0.00168775
48.5783	-0.000233341	-0.000190423	-0.000224694	0.00208423	0.00194451	0.00168842
48.5963	-0.000233393	-0.000190455	-0.000224724	0.00208521	0.00194558	0.00168908
48.6143	-0.000233446	-0.000190486	-0.000224754	0.00208617	0.00194666	0.00168973
48.6323	-0.000233497	-0.000190518	-0.000224784	0.00208712	0.00194774	0.00169037
48.6503	-0.000233549	-0.000190549	-0.000224815	0.00208807	0.00194882	0.001691
48.6683	-0.000233599	-0.000190581	-0.000224846	0.002089	0.0019499	0.00169163
48.6863	-0.00023365	-0.000190614	-0.000224876	0.00208993	0.00195099	0.00169224
48.7043	-0.000233699	-0.000190646	-0.000224908	0.00209085	0.00195207	0.00169285
48.7223	-0.000233749	-0.000190679	-0.000224939	0.00209176	0.00195316	0.00169345
48.7403	-0.000233797	-0.000190712	-0.00022497	0.00209265	0.00195424	0.00169405
48.7582	-0.000233845	-0.000190745	-0.000225002	0.00209354	0.00195533	0.00169463
48.7762	-0.000233893	-0.000190779	-0.000225034	0.00209442	0.00195642	0.00169521
48.7942	-0.00023394	-0.000190812	-0.000225066	0.0020953	0.00195752	0.00169578
48.8122	-0.000233986	-0.000190846	-0.000225098	0.00209616	0.00195861	0.00169635
48.8302	-0.000234032	-0.00019088	-0.000225131	0.00209701	0.00195971	0.0016969
48.8482	-0.000234078	-0.000190914	-0.000225163	0.00209785	0.0019608	0.00169745
48.8662	-0.000234123	-0.000190948	-0.000225196	0.00209869	0.0019619	0.001698
48.8842	-0.000234167	-0.000190983	-0.000225229	0.00209951	0.001963	0.00169853
48.9022	-0.000234211	-0.000191018	-0.000225263	0.00210033	0.0019641	0.00169906
48.9202	-0.000234254	-0.000191052	-0.000225296	0.00210114	0.0019652	0.00169958
48.9382	-0.000234296	-0.000191087	-0.00022533	0.00210194	0.00196631	0.0017001
48.9562	-0.000234338	-0.000191123	-0.000225364	0.00210273	0.00196741	0.00170061
48.9742	-0.00023438	-0.000191158	-0.000225398	0.00210351	0.00196852	0.00170111
48.9922	-0.000234421	-0.000191193	-0.000225432	0.00210428	0.00196963	0.00170161
49.0102	-0.000234461	-0.000191229	-0.000225467	0.00210504	0.00197074	0.0017021
49.0282	-0.000234501	-0.000191265	-0.000225502	0.0021058	0.00197185	0.00170259
49.0462	-0.00023454	-0.0001913	-0.000225537	0.00210654	0.00197296	0.00170307
49.0642	-0.000234579	-0.000191336	-0.000225572	0.00210728	0.00197407	0.00170354
49.0822	-0.000234616	-0.000191372	-0.000225608	0.00210801	0.00197519	0.00170401
49.1002	-0.000234654	-0.000191409	-0.000225644	0.00210873	0.00197631	0.00170448
49.1182	-0.000234691	-0.000191445	-0.00022568	0.00210944	0.00197742	0.00170494
49.1362	-0.000234727	-0.000191481	-0.000225716	0.00211014	0.00197854	0.00170539
49.1542	-0.000234762	-0.000191518	-0.000225753	0.00211083	0.00197966	0.00170584
49.1722	-0.000234797	-0.000191554	-0.000225789	0.00211152	0.00198079	0.00170628
49.1902	-0.000234832	-0.000191591	-0.000225826	0.00211219	0.00198191	0.00170672
49.2082	-0.000234866	-0.000191627	-0.000225863	0.00211286	0.00198303	0.00170715
49.2262	-0.000234899	-0.000191664	-0.000225901	0.00211352	0.00198416	0.00170758
49.2442	-0.000234932	-0.000191701	-0.000225938	0.00211417	0.00198529	0.00170801
49.2621	-0.000234964	-0.000191737	-0.000225976	0.00211481	0.00198641	0.00170843
49.2801	-0.000234995	-0.000191774	-0.000226014	0.00211545	0.00198754	0.00170884
49.2981	-0.000235026	-0.000191811	-0.000226053	0.00211607	0.00198867	0.00170926
49.3161	-0.000235056	-0.000191848	-0.000226091	0.00211669	0.0019898	0.00170966
49.3341	-0.000235086	-0.000191885	-0.00022613	0.0021173	0.00199094	0.00171007
49.3521	-0.000235115	-0.000191922	-0.000226169	0.0021179	0.00199207	0.00171047
49.3701	-0.000235144	-0.000191959	-0.000226208	0.00211849	0.0019932	0.00171087
49.3881	-0.000235171	-0.000191996	-0.000226248	0.00211908	0.00199434	0.00171126
49.4061	-0.000235199	-0.000192032	-0.000226288	0.00211965	0.00199547	0.00171165
49.4241	-0.000235225	-0.000192069	-0.000226327	0.00212022	0.00199661	0.00171203
49.4421	-0.000235252	-0.000192106	-0.000226368	0.00212078	0.00199775	0.00171242
49.4601	-0.000235277	-0.000192143	-0.000226408	0.00212133	0.00199888	0.0017128
49.4781	-0.000235302	-0.00019218	-0.000226448	0.00212188	0.00200002	0.00171317
49.4961	-0.000235326	-0.000192216	-0.000226489	0.00212241	0.00200116	0.00171355
49.5141	-0.00023535	-0.000192253	-0.00022653	0.00212294	0.0020023	0.00171392
49.5321	-0.000235373	-0.000192289	-0.000226571	0.00212346	0.00200343	0.00171429
49.5501	-0.000235396	-0.000192326	-0.000226613	0.00212398	0.00200457	0.00171466
49.5681	-0.000235418	-0.000192362	-0.000226654	0.00212448	0.00200571	0.00171502
49.5861	-0.000235439	-0.000192399	-0.000226696	0.00212498	0.00200685	0.00171538
49.6041	-0.00023546	-0.000192435	-0.000226738	0.00212547	0.00200799	0.00171574
49.6221	-0.00023548	-0.000192471	-0.00022678	0.00212596	0.00200912	0.0017161
49.6401	-0.0002355	-0.000192507	-0.000226823	0.00212643	0.00201026	0.00171646
49.6581	-0.000235519	-0.000192543	-0.000226865	0.0021269	0.0020114	0.00171681
49.6761	-0.000235538	-0.000192578	-0.000226908	0.00212737	0.00201253	0.00171716
49.6941	-0.000235556	-0.000192614	-0.000226951	0.00212782	0.00201367	0.00171752
49.7121	-0.000235573	-0.000192649	-0.000226994	0.00212827	0.0020148	0.00171787
49.7301	-0.00023559	-0.000192685	-0.000227037	0.00212871	0.00201593	0.00171822
49.7481	-0.000235606	-0.00019272	-0.000227081	0.00212914	0.00201707	0.00171857
49.766	-0.000235622	-0.000192755	-0.000227124	0.00212957	0.0020182	0.00171892
49.784	-0.000235637	-0.00019279	-0.000227168	0.00212999	0.00201933	0.00171926
49.802	-0.000235652	-0.000192824	-0.000227212	0.0021304	0.00202045	0.00171961
49.82	-0.000235666	-0.000192859	-0.000227256	0.0021308	0.00202158	0.00171996
49.838	-0.000235679	-0.000192893	-0.000227301	0.0021312	0.00202271	0.00172031
49.856	-0.000235693	-0.000192927	-0.000227345	0.00213159	0.00202383	0.00172066
49.874	-0.000235705	-0.000192961	-0.00022739	0.00213198	0.00202495	0.001721
49.892	-0.000235717	-0.000192995	-0.000227435	0.00213236	0.00202607	0.00172135
49.91	-0.000235729	-0.000193028	-0.00022748	0.00213273	0.00202719	0.0017217
49.928	-0.00023574	-0.000193061	-0.000227525	0.00213309	0.0020283	0.00172205
49.946	-0.000235751	-0.000193095	-0.000227571	0.00213345	0.00202941	0.0017224
49.964	-0.000235761	-0.000193127	-0.000227616	0.0021338	0.00203053	0.00172275
49.982	-0.00023577	-0.00019316	-0.000227662	0.00213414	0.00203163	0.00172311
50	-0.00023578	-0.000193192	-0.000227708	0.00213448	0.00203274	0.00172346
50.018	-0.000235788	-0.000193225	-0.000227754	0.00213481	0.00203384	0.00172382
50.036	-0.000235797	-0.000193257	-0.0002278	0.00213514	0.00203494	0.00172418
50.054	-0.000235805	-0.000193288	-0.000227846	0.00213546	0.00203604	0.00172454
50.072	-0.000235812	-0.00019332	-0.000227893	0.00213577	0.00203714	0.0017249
50.09	-0.00023582	-0.000193351	-0.000227939	0.00213608	0.00203823	0.00172526
50.108	-0.000235826	-0.000193382	-0.000227986	0.00213638	0.00203932	0.00172563
50.126	-0.000235833	-0.000193413	-0.000228033	0.00213667	0.0020404	0.001726
50.144	-0.000235839	-0.000193443	-0.00022808	0.00213696	0.00204149	0.00172637
50.162	-0.000235845	-0.000193474	-0.000228127	0.00213724	0.00204257	0.00172675
50.18	-0.00023585	-0.000193504	-0.000228174	0.00213752	0.00204364	0.00172713
50.198	-0.000235855	-0.000193534	-0.000228221	0.00213779	0.00204472	0.00172751
50.216	-0.00023586	-0.000193563	-0.000228268	0.00213805	0.00204579	0.00172789
50.234	-0.000235864	-0.000193592	-0.000228316	0.00213831	0.00204685	0.00172828
50.2519	-0.000235868	-0.000193621	-0.000228363	0.00213856	0.00204791	0.00172867
50.2699	-0.000235872	-0.00019365	-0.000228411	0.00213881	0.00204897	0.00172907
50.2879	-0.000235876	-0.000193679	-0.000228459	0.00213905	0.00205003	0.00172947
50.3059	-0.000235879	-0.000193707	-0.000228507	0.00213928	0.00205108	0.00172988
50.3239	-0.000235882	-0.000193735	-0.000228554	0.00213951	0.00205212	0.00173029
50.3419	-0.000235885	-0.000193763	-0.000228602	0.00213974	0.00205316	0.0017307
50.3599	-0.000235888	-0.000193791	-0.00022865	0.00213995	0.0020542	0.00173112
50.3779	-0.00023589	-0.000193818	-0.000228698	0.00214017	0.00205523	0.00173154
50.3959	-0.000235893	-0.000193845	-0.000228747	0.00214038	0.00205626	0.00173197
50.4139	-0.000235895	-0.000193872	-0.000228795	0.00214058	0.00205728	0.00173241
50.4319	-0.000235897	-0.000193899	-0.000228843	0.00214078	0.0020583	0.00173285
50.4499	-0.000235898	-0.000193925	-0.000228891	0.00214097	0.00205931	0.00173329
50.4679	-0.0002359	-0.000193951	-0.000228939	0.00214116	0.00206032	0.00173374
50.4859	-0.000235901	-0.000193977	-0.000228987	0.00214134	0.00206132	0.0017342
50.5039	-0.000235903	-0.000194003	-0.000229036	0.00214152	0.00206232	0.00173466
50.5219	-0.000235904	-0.000194029	-0.000229084	0.00214169	0.00206331	0.00173513
50.5399	-0.000235905	-0.000194054	-0.000229132	0.00214186	0.0020643	0.0017356
50.5579	-0.000235906	-0.000194079	-0.00022918	0.00214203	0.00206528	0.00173608
50.5759	-0.000235907	-0.000194104	-0.000229228	0.00214219	0.00206626	0.00173657
50.5939	-0.000235908	-0.000194129	-0.000229277	0.00214234	0.00206723	0.00173706
50.6119	-0.000235909	-0.000194153	-0.000229325	0.0021425	0.00206819	0.00173756
50.6299	-0.00023591	-0.000194177	-0.000229373	0.00214264	0.00206915	0.00173807
50.6479	-0.000235911	-0.000194201	-0.000229421	0.00214279	0.0020701	0.00173858
50.6659	-0.000235912	-0.000194225	-0.000229469	0.00214293	0.00207104	0.0017391
50.6839	-0.000235912	-0.000194249	-0.000229517	0.00214306	0.00207198	0.00173962
50.7019	-0.000235913	-0.000194272	-0.000229565	0.00214319	0.00207291	0.00174016
50.7199	-0.000235914	-0.000194296	-0.000229613	0.00214332	0.00207384	0.0017407
50.7379	-0.000235915	-0.000194319	-0.00022966	0.00214344	0.00207476	0.00174125
50.7558	-0.000235916	-0.000194342	-0.000229708	0.00214356	0.00207567	0.0017418
50.7738	-0.000235917	-0.000194364	-0.000229756	0.00214368	0.00207657	0.00174236
50.7918	-0.000235918	-0.000194387	-0.000229804	0.00214379	0.00207747	0.00174293
50.8098	-0.000235919	-0.000194409	-0.000229851	0.0021439	0.00207836	0.00174351
50.8278	-0.00023592	-0.000194431	-0.000229898	0.00214401	0.00207925	0.0017441
50.8458	-0.000235921	-0.000194453	-0.000229946	0.00214411	0.00208012	0.00174469
50.8638	-0.000235922	-0.000194475	-0.000229993	0.00214421	0.00208099	0.00174529
50.8818	-0.000235924	-0.000194497	-0.00023004	0.0021443	0.00208185	0.0017459
50.8998	-0.000235925	-0.000194518	-0.000230087	0.0021444	0.00208271	0.00174652
50.9178	-0.000235927	-0.00019454	-0.000230134	0.00214449	0.00208355	0.00174714
50.9358	-0.000235928	-0.000194561	-0.000230181	0.00214457	0.00208439	0.00174777
50.9538	-0.00023593	-0.000194582	-0.000230228	0.00214466	0.00208522	0.00174841
50.9718	-0.000235932	-0.000194603	-0.000230275	0.00214474	0.00208605	0.00174906
50.9898	-0.000235934	-0.000194624	-0.000230321	0.00214482	0.00208686	0.00174971
51.0078	-0.000235937	-0.000194645	-0.000230368	0.00214489	0.00208767	0.00175038
51.0258	-0.000235939	-0.000194666	-0.000230414	0.00214496	0.00208847	0.00175105
51.0438	-0.000235942	-0.000194686	-0.00023046	0.00214503	0.00208926	0.00175173
51.0618	-0.000235945	-0.000194707	-0.000230507	0.0021451	0.00209004	0.00175242
51.0798	-0.000235948	-0.000194727	-0.000230553	0.00214517	0.00209082	0.00175311
51.0978	-0.000235951	-0.000194747	-0.000230598	0.00214523	0.00209159	0.00175382
51.1158	-0.000235954	-0.000194768	-0.000230644	0.00214529	0.00209235	0.00175453
51.1338	-0.000235958	-0.000194788	-0.00023069	0.00214535	0.0020931	0.00175525
51.1518	-0.000235962	-0.000194808	-0.000230735	0.0021454	0.00209384	0.00175598
51.1698	-0.000235966	-0.000194828	-0.00023078	0.00214546	0.00209457	0.00175672
51.1878	-0.00023597	-0.000194848	-0.000230826	0.00214551	0.0020953	0.00175746
51.2058	-0.000235974	-0.000194867	-0.000230871	0.00214556	0.00209602	0.00175821
51.2238	-0.000235979	-0.000194887	-0.000230916	0.00214561	0.00209673	0.00175897
51.2418	-0.000235984	-0.000194907	-0.00023096	0.00214565	0.00209743	0.00175974
51.2597	-0.000235989	-0.000194927	-0.000231005	0.0021457	0.00209812	0.00176051
51.2777	-0.000235994	-0.000194946	-0.000231049	0.00214574	0.0020988	0.0017613
51.2957	-0.000236	-0.000194966	-0.000231093	0.00214578	0.00209948	0.00176209
51.3137	-0.000236006	-0.000194985	-0.000231137	0.00214582	0.00210014	0.00176289
51.3317	-0.000236012	-0.000195005	-0.000231181	0.00214586	0.0021008	0.00176369
51.3497	-0.000236018	-0.000195025	-0.000231225	0.0021459	0.00210145	0.00176451
51.3677	-0.000236025	-0.000195044	-0.000231269	0.00214593	0.00210209	0.00176533
51.3857	-0.000236031	-0.000195064	-0.000231312	0.00214597	0.00210272	0.00176616
51.4037	-0.000236038	-0.000195083	-0.000231355	0.002146	0.00210334	0.00176699
51.4217	-0.000236046	-0.000195103	-0.000231398	0.00214603	0.00210396	0.00176783
51.4397	-0.000236053	-0.000195122	-0.000231441	0.00214606	0.00210456	0.00176868
51.4577	-0.000236061	-0.000195142	-0.000231484	0.00214609	0.00210516	0.00176954
51.4757	-0.000236069	-0.000195161	-0.000231527	0.00214612	0.00210574	0.00177041
51.4937	-0.000236077	-0.000195181	-0.000231569	0.00214614	0.00210632	0.00177128
51.5117	-0.000236086	-0.0001952	-0.000231611	0.00214617	0.00210689	0.00177216
51.5297	-0.000236094	-0.00019522	-0.000231653	0.0021462	0.00210744	0.00177304
51.5477	-0.000236103	-0.000195239	-0.000231695	0.00214622	0.00210799	0.00177393
51.5657	-0.000236113	-0.000195259	-0.000231737	0.00214624	0.00210853	0.00177483
51.5837	-0.000236122	-0.000195279	-0.000231779	0.00214627	0.00210906	0.00177574
51.6017	-0.000236132	-0.000195299	-0.00023182	0.00214629	0.00210958	0.00177665
51.6197	-0.000236142	-0.000195318	-0.000231862	0.00214631	0.00211009	0.00177757
51.6377	-0.000236152	-0.000195338	-0.000231903	0.00214633	0.0021106	0.00177849
51.6557	-0.000236162	-0.000195358	-0.000231944	0.00214635	0.00211109	0.00177942
51.6737	-0.000236173	-0.000195378	-0.000231985	0.00214637	0.00211157	0.00178036
51.6917	-0.000236183	-0.000195398	-0.000232026	0.00214639	0.00211204	0.00178131
51.7097	-0.000236194	-0.000195418	-0.000232066	0.00214641	0.00211251	0.00178226
51.7277	-0.000236205	-0.000195438	-0.000232107	0.00214643	0.00211296	0.00178321
51.7457	-0.000236217	-0.000195458	-0.000232147	0.00214644	0.0021134	0.00178418
51.7636	-0.000236228	-0.000195478	-0.000232188	0.00214646	0.00211384	0.00178514
51.7816	-0.00023624	-0.000195499	-0.000232228	0.00214648	0.00211426	0.00178612
51.7996	-0.000236252	-0.000195519	-0.000232268	0.00214649	0.00211467	0.0017871
51.8176	-0.000236264	-0.000195539	-0.000232308	0.00214651	0.00211508	0.00178808
51.8356	-0.000236276	-0.00019556	-0.000232347	0.00214653	0.00211547	0.00178907
51.8536	-0.000236288	-0.00019558	-0.000232387	0.00214654	0.00211586	0.00179007
51.8716	-0.000236301	-0.000195601	-0.000232426	0.00214656	0.00211623	0.00179107
51.8896	-0.000236314	-0.000195621	-0.000232466	0.00214657	0.0021166	0.00179207
51.9076	-0.000236326	-0.000195642	-0.000232505	0.00214659	0.00211695	0.00179308
51.9256	-0.000236339	-0.000195663	-0.000232544	0.0021466	0.00211729	0.0017941
51.9436	-0.000236352	-0.000195683	-0.000232584	0.00214662	0.00211763	0.00179512
51.9616	-0.000236366	-0.000195704	-0.000232623	0.00214663	0.00211795	0.00179614
51.9796	-0.000236379	-0.000195725	-0.000232661	0.00214664	0.00211827	0.00179717
51.9976	-0.000236393	-0.000195746	-0.0002327	0.00214666	0.00211857	0.00179821
52.0156	-0.000236406	-0.000195767	-0.000232739	0.00214667	0.00211887	0.00179924
52.0336	-0.00023642	-0.000195788	-0.000232778	0.00214668	0.00211915	0.00180028
52.0516	-0.000236434	-0.000195809	-0.000232816	0.00214669	0.00211943	0.00180133
52.0696	-0.000236448	-0.00019583	-0.000232855	0.00214671	0.00211969	0.00180238
52.0876	-0.000236462	-0.000195851	-0.000232893	0.00214672	0.00211995	0.00180343
52.1056	-0.000236476	-0.000195872	-0.000232931	0.00214673	0.00212019	0.00180449
52.1236	-0.00023649	-0.000195894	-0.000232969	0.00214674	0.00212042	0.00180555
52.1416	-0.000236504	-0.000195915	-0.000233008	0.00214675	0.00212065	0.00180661
52.1596	-0.000236519	-0.000195936	-0.000233046	0.00214676	0.00212086	0.00180767
52.1776	-0.000236533	-0.000195958	-0.000233084	0.00214677	0.00212107	0.00180874
52.1956	-0.000236548	-0.000195979	-0.000233122	0.00214678	0.00212126	0.00180981
52.2136	-0.000236563	-0.000196	-0.000233159	0.00214679	0.00212145	0.00181089
52.2316	-0.000236577	-0.000196022	-0.000233197	0.0021468	0.00212162	0.00181196
52.2496	-0.000236592	-0.000196043	-0.000233235	0.00214681	0.00212179	0.00181304
52.2675	-0.000236607	-0.000196065	-0.000233273	0.00214682	0.00212195	0.00181412
52.2855	-0.000236622	-0.000196087	-0.00023331	0.00214682	0.00212209	0.00181521
52.3035	-0.000236637	-0.000196108	-0.000233348	0.00214683	0.00212223	0.0018163
52.3215	-0.000236652	-0.00019613	-0.000233385	0.00214684	0.00212236	0.00181738
52.3395	-0.000236667	-0.000196152	-0.000233423	0.00214684	0.00212247	0.00181848
52.3575	-0.000236682	-0.000196173	-0.00023346	0.00214685	0.00212258	0.00181957
52.3755	-0.000236697	-0.000196195	-0.000233498	0.00214685	0.00212268	0.00182066
52.3935	-0.000236713	-0.000196217	-0.000233535	0.00214685	0.00212277	0.00182176
52.4115	-0.000236728	-0.000196239	-0.000233572	0.00214686	0.00212285	0.00182286
52.4295	-0.000236743	-0.000196261	-0.00023361	0.00214686	0.00212292	0.00182396
52.4475	-0.000236759	-0.000196283	-0.000233647	0.00214686	0.00212298	0.00182506
52.4655	-0.000236774	-0.000196305	-0.000233684	0.00214686	0.00212303	0.00182617
52.4835	-0.00023679	-0.000196327	-0.000233721	0.00214685	0.00212307	0.00182727
52.5015	-0.000236805	-0.000196349	-0.000233758	0.00214685	0.0021231	0.00182838
52.5195	-0.000236821	-0.000196371	-0.000233795	0.00214685	0.00212312	0.00182949
52.5375	-0.000236836	-0.000196393	-0.000233832	0.00214684	0.00212313	0.0018306
52.5555	-0.000236852	-0.000196415	-0.000233869	0.00214684	0.00212314	0.00183171
52.5735	-0.000236867	-0.000196437	-0.000233906	0.00214683	0.00212313	0.00183282
52.5915	-0.000236883	-0.000196459	-0.000233943	0.00214682	0.00212312	0.00183393
52.6095	-0.000236899	-0.000196482	-0.00023398	0.00214681	0.00212309	0.00183504
52.6275	-0.000236915	-0.000196504	-0.000234017	0.00214679	0.00212306	0.00183616
52.6455	-0.00023693	-0.000196526	-0.000234054	0.00214678	0.00212302	0.00183727
52.6635	-0.000236946	-0.000196548	-0.000234091	0.00214676	0.00212296	0.00183839
52.6815	-0.000236962	-0.00019657	-0.000234127	0.00214674	0.0021229	0.00183951
52.6995	-0.000236978	-0.000196593	-0.000234164	0.00214672	0.00212283	0.00184062
52.7175	-0.000236994	-0.000196615	-0.000234201	0.00214669	0.00212275	0.00184174
52.7355	-0.00023701	-0.000196637	-0.000234238	0.00214667	0.00212266	0.00184286
52.7534	-0.000237026	-0.000196659	-0.000234274	0.00214664	0.00212256	0.00184398
52.7714	-0.000237042	-0.000196681	-0.000234311	0.00214661	0.00212246	0.00184509
52.7894	-0.000237058	-0.000196704	-0.000234348	0.00214657	0.00212234	0.00184621
52.8074	-0.000237074	-0.000196726	-0.000234385	0.00214654	0.00212221	0.00184733
52.8254	-0.00023709	-0.000196748	-0.000234421	0.00214649	0.00212208	0.00184845
52.8434	-0.000237107	-0.00019677	-0.000234458	0.00214645	0.00212194	0.00184957
52.8614	-0.000237123	-0.000196793	-0.000234495	0.0021464	0.00212178	0.00185069
52.8794	-0.000237139	-0.000196815	-0.000234531	0.00214635	0.00212162	0.0018518
52.8974	-0.000237156	-0.000196837	-0.000234568	0.0021463	0.00212145	0.00185292
52.9154	-0.000237172	-0.000196859	-0.000234605	0.00214624	0.00212127	0.00185404
52.9334	-0.000237189	-0.000196881	-0.000234641	0.00214618	0.00212108	0.00185516
52.9514	-0.000237205	-0.000196903	-0.000234678	0.00214612	0.00212089	0.00185627
52.9694	-0.000237222	-0.000196925	-0.000234715	0.00214605	0.00212068	0.00185739
52.9874	-0.000237238	-0.000196947	-0.000234751	0.00214597	0.00212047	0.0018585
53.0054	-0.000237255	-0.000196969	-0.000234788	0.00214589	0.00212024	0.00185962
53.0234	-0.000237272	-0.000196991	-0.000234825	0.00214581	0.00212001	0.00186073
53.0414	-0.000237289	-0.000197013	-0.000234862	0.00214572	0.00211977	0.00186184
53.0594	-0.000237306	-0.000197035	-0.000234898	0.00214563	0.00211952	0.00186296
53.0774	-0.000237323	-0.000197057	-0.000234935	0.00214553	0.00211926	0.00186407
53.0954	-0.00023734	-0.000197078	-0.000234972	0.00214543	0.002119	0.00186518
53.1134	-0.000237357	-0.0001971	-0.000235009	0.00214532	0.00211872	0.00186628
53.1314	-0.000237374	-0.000197122	-0.000235046	0.00214521	0.00211844	0.00186739
53.1494	-0.000237392	-0.000197143	-0.000235082	0.00214509	0.00211815	0.0018685
53.1674	-0.000237409	-0.000197165	-0.000235119	0.00214496	0.00211785	0.0018696
53.1854	-0.000237427	-0.000197186	-0.000235156	0.00214483	0.00211754	0.0018707
53.2034	-0.000237444	-0.000197207	-0.000235193	0.00214469	0.00211722	0.0018718
53.2214	-0.000237462	-0.000197229	-0.00023523	0.00214455	0.00211689	0.0018729
53.2394	-0.00023748	-0.00019725	-0.000235267	0.0021444	0.00211655	0.001874
53.2573	-0.000237498	-0.000197271	-0.000235304	0.00214424	0.00211621	0.0018751
53.2753	-0.000237516	-0.000197292	-0.000235341	0.00214407	0.00211586	0.00187619
53.2933	-0.000237534	-0.000197313	-0.000235378	0.0021439	0.0021155	0.00187728
53.3113	-0.000237553	-0.000197334	-0.000235415	0.00214372	0.00211513	0.00187837
53.3293	-0.000237571	-0.000197355	-0.000235452	0.00214354	0.00211475	0.00187946
53.3473	-0.000237589	-0.000197375	-0.00023549	0.00214334	0.00211436	0.00188054
53.3653	-0.000237608	-0.000197396	-0.000235527	0.00214314	0.00211397	0.00188162
53.3833	-0.000237627	-0.000197416	-0.000235564	0.00214293	0.00211356	0.0018827
53.4013	-0.000237646	-0.000197436	-0.000235601	0.00214272	0.00211315	0.00188378
53.4193	-0.000237665	-0.000197457	-0.000235639	0.00214249	0.00211273	0.00188485
53.4373	-0.000237684	-0.000197477	-0.000235676	0.00214226	0.0021123	0.00188592
53.4553	-0.000237704	-0.000197497	-0.000235713	0.00214202	0.00211186	0.00188699
53.4733	-0.000237723	-0.000197516	-0.000235751	0.00214177	0.00211141	0.00188805
53.4913	-0.000237743	-0.000197536	-0.000235788	0.00214151	0.00211096	0.00188911
53.5093	-0.000237763	-0.000197555	-0.000235826	0.00214124	0.00211049	0.00189017
53.5273	-0.000237783	-0.000197575	-0.000235863	0.00214096	0.00211002	0.00189123
53.5453	-0.000237803	-0.000197594	-0.000235901	0.00214068	0.00210954	0.00189228
53.5633	-0.000237823	-0.000197613	-0.000235938	0.00214038	0.00210905	0.00189332
53.5813	-0.000237844	-0.000197632	-0.000235976	0.00214008	0.00210855	0.00189436
53.5993	-0.000237864	-0.000197651	-0.000236013	0.00213976	0.00210804	0.0018954
53.6173	-0.000237885	-0.00019767	-0.000236051	0.00213944	0.00210753	0.00189643
53.6353	-0.000237906	-0.000197688	-0.000236088	0.0021391	0.002107	0.00189746
53.6533	-0.000237927	-0.000197706	-0.000236126	0.00213876	0.00210647	0.00189849
53.6713	-0.000237949	-0.000197724	-0.000236163	0.00213841	0.00210593	0.00189951
53.6893	-0.00023797	-0.000197742	-0.000236201	0.00213804	0.00210538	0.00190052
53.7073	-0.000237992	-0.00019776	-0.000236239	0.00213767	0.00210482	0.00190153
53.7253	-0.000238014	-0.000197778	-0.000236276	0.00213729	0.00210426	0.00190253
53.7433	-0.000238036	-0.000197795	-0.000236314	0.00213689	0.00210368	0.00190353
53.7612	-0.000238058	-0.000197812	-0.000236352	0.00213649	0.0021031	0.00190453
53.7792	-0.000238081	-0.000197829	-0.000236389	0.00213607	0.00210251	0.00190551
53.7972	-0.000238104	-0.000197846	-0.000236427	0.00213565	0.00210191	0.0019065
53.8152	-0.000238127	-0.000197863	-0.000236465	0.00213521	0.0021013	0.00190747
53.8332	-0.00023815	-0.000197879	-0.000236502	0.00213477	0.00210068	0.00190844
53.8512	-0.000238173	-0.000197896	-0.00023654	0.00213431	0.00210005	0.00190941
53.8692	-0.000238197	-0.000197912	-0.000236577	0.00213384	0.00209942	0.00191036
53.8872	-0.00023822	-0.000197928	-0.000236615	0.00213336	0.00209878	0.00191131
53.9052	-0.000238244	-0.000197943	-0.000236653	0.00213287	0.00209813	0.00191226
53.9232	-0.000238268	-0.000197959	-0.00023669	0.00213237	0.00209747	0.00191319
53.9412	-0.000238293	-0.000197974	-0.000236728	0.00213186	0.0020968	0.00191412
53.9592	-0.000238317	-0.000197989	-0.000236765	0.00213133	0.00209612	0.00191504
53.9772	-0.000238342	-0.000198004	-0.000236803	0.0021308	0.00209543	0.00191596
53.9952	-0.000238367	-0.000198019	-0.00023684	0.00213025	0.00209474	0.00191686
54.0132	-0.000238392	-0.000198033	-0.000236878	0.0021297	0.00209404	0.00191776
54.0312	-0.000238417	-0.000198048	-0.000236915	0.00212913	0.00209333	0.00191865
54.0492	-0.000238443	-0.000198062	-0.000236953	0.00212855	0.00209261	0.00191953
54.0672	-0.000238469	-0.000198076	-0.00023699	0.00212796	0.00209188	0.00192041
54.0852	-0.000238495	-0.000198089	-0.000237027	0.00212735	0.00209114	0.00192127
54.1032	-0.000238521	-0.000198103	-0.000237065	0.00212674	0.0020904	0.00192213
54.1212	-0.000238547	-0.000198117	-0.000237102	0.00212611	0.00208964	0.00192298
54.1392	-0.000238574	-0.00019813	-0.000237139	0.00212548	0.00208888	0.00192381
54.1572	-0.0002386	-0.000198143	-0.000237176	0.00212483	0.00208811	0.00192464
54.1752	-0.000238627	-0.000198156	-0.000237214	0.00212417	0.00208733	0.00192546
54.1932	-0.000238655	-0.000198169	-0.000237251	0.0021235	0.00208654	0.00192627
54.2112	-0.000238682	-0.000198181	-0.000237288	0.00212281	0.00208575	0.00192707
54.2292	-0.00023871	-0.000198194	-0.000237325	0.00212212	0.00208494	0.00192786
54.2472	-0.000238737	-0.000198206	-0.000237362	0.00212141	0.00208413	0.00192864
54.2651	-0.000238765	-0.000198218	-0.000237399	0.0021207	0.00208331	0.00192941
54.2831	-0.000238794	-0.00019823	-0.000237436	0.00211997	0.00208248	0.00193017
54.3011	-0.000238822	-0.000198242	-0.000237473	0.00211922	0.00208164	0.00193092
54.3191	-0.000238851	-0.000198254	-0.00023751	0.00211847	0.00208079	0.00193166
54.3371	-0.000238879	-0.000198266	-0.000237547	0.00211771	0.00207994	0.00193238
54.3551	-0.000238908	-0.000198277	-0.000237584	0.00211693	0.00207908	0.0019331
54.3731	-0.000238938	-0.000198289	-0.00023762	0.00211614	0.0020782	0.00193381
54.3911	-0.000238967	-0.0001983	-0.000237657	0.00211535	0.00207732	0.0019345
54.4091	-0.000238997	-0.000198311	-0.000237694	0.00211453	0.00207644	0.00193518
54.4271	-0.000239026	-0.000198322	-0.00023773	0.00211371	0.00207554	0.00193586
54.4451	-0.000239056	-0.000198333	-0.000237767	0.00211288	0.00207464	0.00193652
54.4631	-0.000239087	-0.000198344	-0.000237804	0.00211203	0.00207372	0.00193716
54.4811	-0.000239117	-0.000198355	-0.00023784	0.00211118	0.0020728	0.0019378
54.4991	-0.000239147	-0.000198366	-0.000237877	0.00211031	0.00207187	0.00193843
54.5171	-0.000239178	-0.000198377	-0.000237913	0.00210943	0.00207094	0.00193904
54.5351	-0.000239209	-0.000198388	-0.00023795	0.00210853	0.00206999	0.00193964
54.5531	-0.00023924	-0.000198399	-0.000237986	0.00210763	0.00206904	0.00194023
54.5711	-0.000239272	-0.000198409	-0.000238023	0.00210672	0.00206808	0.00194081
54.5891	-0.000239303	-0.00019842	-0.000238059	0.00210579	0.00206711	0.00194137
54.6071	-0.000239335	-0.000198431	-0.000238096	0.00210485	0.00206614	0.00194192
54.6251	-0.000239367	-0.000198442	-0.000238132	0.0021039	0.00206515	0.00194246
54.6431	-0.000239399	-0.000198452	-0.000238169	0.00210294	0.00206416	0.00194299
54.6611	-0.000239431	-0.000198463	-0.000238205	0.00210197	0.00206316	0.0019435
54.6791	-0.000239464	-0.000198474	-0.000238241	0.00210098	0.00206216	0.001944
54.6971	-0.000239497	-0.000198485	-0.000238278	0.00209999	0.00206114	0.00194449
54.7151	-0.00023953	-0.000198495	-0.000238314	0.00209898	0.00206012	0.00194496
54.7331	-0.000239563	-0.000198506	-0.00023835	0.00209796	0.0020591	0.00194542
54.751	-0.000239596	-0.000198517	-0.000238387	0.00209693	0.00205806	0.00194587
54.769	-0.00023963	-0.000198528	-0.000238423	0.00209589	0.00205702	0.00194631
54.787	-0.000239663	-0.000198539	-0.00023846	0.00209483	0.00205597	0.00194673
54.805	-0.000239697	-0.00019855	-0.000238496	0.00209377	0.00205491	0.00194713
54.823	-0.000239732	-0.000198561	-0.000238532	0.00209269	0.00205385	0.00194753
54.841	-0.000239766	-0.000198573	-0.000238569	0.0020916	0.00205278	0.00194791
54.859	-0.0002398	-0.000198584	-0.000238605	0.00209051	0.0020517	0.00194827
54.877	-0.000239835	-0.000198596	-0.000238641	0.0020894	0.00205062	0.00194862
54.895	-0.00023987	-0.000198607	-0.000238678	0.00208827	0.00204953	0.00194896
54.913	-0.000239905	-0.000198619	-0.000238714	0.00208714	0.00204843	0.00194929
54.931	-0.000239941	-0.000198631	-0.000238751	0.002086	0.00204733	0.0019496
54.949	-0.000239976	-0.000198643	-0.000238787	0.00208484	0.00204622	0.00194989
54.967	-0.000240012	-0.000198655	-0.000238824	0.00208368	0.00204511	0.00195018
54.985	-0.000240048	-0.000198667	-0.00023886	0.0020825	0.00204399	0.00195044
55.003	-0.000240084	-0.00019868	-0.000238897	0.00208131	0.00204286	0.0019507
55.021	-0.00024012	-0.000198693	-0.000238933	0.00208011	0.00204173	0.00195094
55.039	-0.000240157	-0.000198705	-0.00023897	0.0020789	0.00204059	0.00195116
55.057	-0.000240194	-0.000198718	-0.000239006	0.00207768	0.00203945	0.00195137
55.075	-0.000240231	-0.000198732	-0.000239043	0.00207645	0.0020383	0.00195157
55.093	-0.000240268	-0.000198745	-0.00023908	0.0020752	0.00203714	0.00195175
55.111	-0.000240305	-0.000198759	-0.000239116	0.00207395	0.00203598	0.00195192
55.129	-0.000240343	-0.000198772	-0.000239153	0.00207268	0.00203482	0.00195207
55.147	-0.000240381	-0.000198786	-0.00023919	0.0020714	0.00203365	0.00195221
55.165	-0.000240419	-0.000198801	-0.000239227	0.00207012	0.00203247	0.00195234
55.183	-0.000240457	-0.000198815	-0.000239264	0.00206882	0.00203129	0.00195245
55.201	-0.000240495	-0.00019883	-0.000239301	0.00206751	0.00203011	0.00195255
55.219	-0.000240534	-0.000198845	-0.000239338	0.00206619	0.00202892	0.00195263
55.237	-0.000240572	-0.00019886	-0.000239375	0.00206486	0.00202773	0.0019527
55.2549	-0.000240611	-0.000198875	-0.000239412	0.00206352	0.00202654	0.00195276
55.2729	-0.00024065	-0.000198891	-0.00023945	0.00206217	0.00202534	0.0019528
55.2909	-0.000240689	-0.000198907	-0.000239487	0.0020608	0.00202413	0.00195283
55.3089	-0.000240729	-0.000198923	-0.000239524	0.00205943	0.00202293	0.00195284
55.3269	-0.000240768	-0.000198939	-0.000239562	0.00205805	0.00202172	0.00195284
55.3449	-0.000240808	-0.000198956	-0.000239599	0.00205666	0.0020205	0.00195283
55.3629	-0.000240848	-0.000198973	-0.000239637	0.00205525	0.00201928	0.0019528
55.3809	-0.000240888	-0.00019899	-0.000239675	0.00205384	0.00201807	0.00195276
55.3989	-0.000240928	-0.000199007	-0.000239713	0.00205241	0.00201684	0.0019527
55.4169	-0.000240968	-0.000199025	-0.00023975	0.00205098	0.00201562	0.00195264
55.4349	-0.000241009	-0.000199043	-0.000239789	0.00204954	0.00201439	0.00195255
55.4529	-0.00024105	-0.000199061	-0.000239827	0.00204808	0.00201316	0.00195246
55.4709	-0.00024109	-0.00019908	-0.000239865	0.00204662	0.00201193	0.00195235
55.4889	-0.000241131	-0.000199099	-0.000239903	0.00204515	0.00201069	0.00195223
55.5069	-0.000241172	-0.000199118	-0.000239941	0.00204366	0.00200945	0.00195209
55.5249	-0.000241213	-0.000199138	-0.00023998	0.00204217	0.00200822	0.00195195
55.5429	-0.000241254	-0.000199157	-0.000240019	0.00204067	0.00200697	0.00195179
55.5609	-0.000241296	-0.000199177	-0.000240057	0.00203916	0.00200573	0.00195161
55.5789	-0.000241337	-0.000199198	-0.000240096	0.00203764	0.00200449	0.00195143
55.5969	-0.000241379	-0.000199218	-0.000240135	0.00203611	0.00200324	0.00195123
55.6149	-0.00024142	-0.000199239	-0.000240174	0.00203457	0.00200199	0.00195102
55.6329	-0.000241462	-0.000199261	-0.000240213	0.00203302	0.00200074	0.00195079
55.6509	-0.000241504	-0.000199282	-0.000240252	0.00203146	0.00199949	0.00195056
55.6689	-0.000241545	-0.000199304	-0.000240291	0.0020299	0.00199824	0.00195031
55.6869	-0.000241587	-0.000199326	-0.000240331	0.00202832	0.00199698	0.00195005
55.7049	-0.000241629	-0.000199349	-0.00024037	0.00202674	0.00199573	0.00194977
55.7229	-0.000241671	-0.000199372	-0.00024041	0.00202514	0.00199447	0.00194949
55.7409	-0.000241713	-0.000199395	-0.00024045	0.00202354	0.00199321	0.00194919
55.7588	-0.000241755	-0.000199418	-0.000240489	0.00202193	0.00199196	0.00194888
55.7768	-0.000241797	-0.000199442	-0.000240529	0.00202031	0.0019907	0.00194856
55.7948	-0.000241839	-0.000199466	-0.00024057	0.00201868	0.00198944	0.00194823
55.8128	-0.00024188	-0.000199491	-0.00024061	0.00201705	0.00198817	0.00194788
55.8308	-0.000241922	-0.000199515	-0.00024065	0.0020154	0.00198691	0.00194753
55.8488	-0.000241964	-0.00019954	-0.00024069	0.00201375	0.00198565	0.00194716
55.8668	-0.000242006	-0.000199566	-0.000240731	0.00201209	0.00198439	0.00194678
55.8848	-0.000242048	-0.000199592	-0.000240772	0.00201042	0.00198312	0.00194639
55.9028	-0.00024209	-0.000199618	-0.000240812	0.00200874	0.00198186	0.00194599
55.9208	-0.000242131	-0.000199644	-0.000240853	0.00200705	0.00198059	0.00194558
55.9388	-0.000242173	-0.000199671	-0.000240894	0.00200536	0.00197932	0.00194516
[truncated: 3,004 more rows]

## Sheet: Fig. 2d
Wavelength [nm]	total	HELIX	SHEET
250	-0.0140771	-0.014055	0.00078797
249	-0.017313	-0.016656	0.00118587
248	-0.0268538	-0.0255866	0.00110827
247	-0.0335213	-0.0314995	0.00052298
246	-0.045748	-0.0437978	0.00148181
245	-0.0610145	-0.0573408	0.00211532
244	-0.0801046	-0.0751927	0.00162784
243	-0.107782	-0.10282	0.00169282
242	-0.139051	-0.133552	0.00245195
241	-0.179871	-0.173735	0.00202413
240	-0.233733	-0.228	0.00128037
239	-0.288651	-0.282734	0.0010542
238	-0.355043	-0.35017	0.00099732
237	-0.43693	-0.432741	0.00186606
236	-0.527461	-0.524554	0.0013963
235	-0.631627	-0.62901	0.00178052
234	-0.747832	-0.744051	0.00229495
233	-0.869233	-0.861747	0.00492994
232	-1.00136	-0.987745	0.00695478
231	-1.14357	-1.12417	0.00741303
230	-1.29045	-1.26585	0.00574563
229	-1.4273	-1.3967	0.00266118
228	-1.55327	-1.51601	-0.00199347
227	-1.66437	-1.62092	-0.00702152
226	-1.76191	-1.71221	-0.0143855
225	-1.84296	-1.7877	-0.0234473
224	-1.89276	-1.83007	-0.0325615
223	-1.9279	-1.85747	-0.0416793
222	-1.95036	-1.87175	-0.0494579
221	-1.9485	-1.86071	-0.0541168
220	-1.93572	-1.83926	-0.0584955
219	-1.91964	-1.81465	-0.0628071
218	-1.89893	-1.78442	-0.0651686
217	-1.87599	-1.75317	-0.0653824
216	-1.84433	-1.71282	-0.060631
215	-1.81682	-1.67896	-0.0537534
214	-1.79296	-1.64803	-0.0437671
213	-1.77875	-1.62737	-0.0303427
212	-1.7723	-1.61508	-0.0137262
211	-1.78854	-1.62793	0.00438796
210	-1.78929	-1.62308	0.0281314
209	-1.7552	-1.58271	0.0549384
208	-1.67825	-1.5019	0.0818871
207	-1.52043	-1.33921	0.112755
206	-1.29382	-1.10676	0.143841
205	-0.992336	-0.796786	0.176675
204	-0.64227	-0.436879	0.21002
203	-0.237542	-0.0170025	0.243961
202	0.211718	0.454403	0.280218
201	0.728398	0.99929	0.315426
200	1.29366	1.5952	0.347133
199	1.89611	2.22494	0.370256
198	2.48516	2.83154	0.379201
197	2.98553	3.33685	0.377166
196	3.34518	3.68898	0.360531
195	3.58558	3.91023	0.330702
194	3.69907	3.99083	0.289017
193	3.72162	3.97484	0.241201
192	3.64967	3.86335	0.187137
191	3.48823	3.66606	0.132073
190	3.27793	3.42804	0.0807079

## Sheet: Fig. 3b
										Antibodies used in this study, for all western-blots: Primary Ab: Anti-N3-Phosphohistidine Antibody, clone SC39-6, ZRB1351, Sigma-Aldrich; Secondary Ab: goat anti-rabbit IgG-HRP conjugate (Absin, abs20040)

## Sheet: Fig. 3c
									Note: The full image of Fig. 3c was lost, yet we provided the full image with shorter exposure time (the same radioactive gel, albeit the lower signal intensity).

## Sheet: Fig. 4a
											CpxAc
										pH	REP1	REP2	REP3
										7	0.679188	1.02005	0.784903
										7.5	0.773398	1.2053	1.02062
										8	0.82682	1.17107	0.987295
										8.5	1	1	1
										9	0.914566	0.889702	0.830798
											CpxAQTY
										pH	REP1	REP2	REP3
										7	0.0547366	0.0290814	0.0794751
										7.5	0.158164	0.0798287	0.20523
										8	0.366297	0.338509	0.51783
										8.5	1	1	1
										9	0.812	1.14621	0.909612

## Sheet: Fig. 4b
									CpxAQTY
								CpxP:CpxAQTY	REP1	REP2	REP3
								0	1	1	1
								1.8	0.92047	1.08951	1.10433
								3.6	0.817214	0.946835	1.08665
								7.2	0.602135	0.601185	0.787195
								14.4	0.222255	0.31509	0.474113
									CpxAc
								CpxP:CpxAc	REP1	REP2	REP3
								0	1	1	1
								2.5	0.869754	0.781655	0.880524
								5	0.75533	0.77133	0.895404
								10	0.543655	0.634196	0.756205

## Sheet: Fig. 4c
										CpxAc
										KCl (mM)	REP1	REP2	REP3
										0	0.00683049	0.0372366	0.145205
										0.1	0.0140235	0.102694	0.184637
										0.5	0.0254585	0.12404	0.0377006
										1	0.00242231	0.0721293	-0.00312549
										5	-0.0152913	0.0165718	-0.0347223
										10	0.217788	0.110743	0.260182
										20	0.617028	0.297188	0.726221
										50	0.940184	0.723132	0.934347
										100	0.979502	0.97561	0.939291
										200	1	1	1
										CpxAQTY
										KCl (mM)	REP1	REP2	REP3
										0	-0.00971287	0.0236248	0.056257
										0.1	0.00149622	0.117617	0.014924
										0.5	0.0391088	0.105987	0.015865
										1	0.0811554	0.0482851	0.076115
										5	0.0683385	0.0130678	0.022939
										10	0.0730754	0.0050103	0.070649
										20	0.373295	0.172664	0.24025
										50	0.808776	0.517868	0.573418
										100	1.09355	0.906037	0.9996
										200	1	1	1

## Sheet: Fig. 5e
	Occupancy						Occupancy
Residue	0-10%	10%-30%	30%-50%	50%-100%		Residue	0-10%	10%-30%	30%-50%	50%-100%
A_T9	0.221333	0.0523333	0	0.327		B_T9	0.0253333	0	0	0.599333
A_Y10	0.408333	0.057	0	0		B_Y10	0.538	0	0	0
A_T12	0.112667	0.104	0.164333	0		B_T12	0.255333	0.0473333	0	0.311333
A_Y13	0.0416667	0.057	0	0.316		B_Y13	0.0563333	0	0	0.322333
A_Q15	0.866	0.03475	0	0		B_Q15	0.72775	0.03375	0	0.15525
A_Q17	0.16775	0.165	0	0.47225		B_Q17	0.261	0.2115	0	0.3885
A_Q19	0.74425	0	0.09875	0		B_Q19	0.683	0.0745	0.1015	0
A_T20	0.291667	0.305	0	0		B_T20	0.00566667	0	0	0.631333
A_Q21	0.3585	0.0445	0	0.4115		B_Q21	0.4225	0	0.36525	0
A_Q23	0.502	0.1075	0.12475	0		B_Q23	0.534	0.18925	0	0
A_T24	0.165333	0	0.108333	0.253333		B_T24	0.254333	0.0593333	0	0.255333
A_Q25	0.859	0	0	0		B_Q25	0.78125	0.0805	0	0
A_Q27	0.61275	0.1615	0.082	0		B_Q27	0.69475	0.03375	0	0.12775
A_Q165	0.6095	0	0	0.133		B_Q165	0.7105	0.07475	0	0
A_Q166	0.81625	0	0	0		B_Q166	0.76	0.0555	0	0
A_Q167	0.503	0.03	0.2835	0		B_Q167	0.652	0.10075	0.08825	0
A_Q168	0.78875	0.031	0	0		B_Q168	0.62475	0	0	0.20075
A_T169	0.513	0.081	0	0		B_T169	0.494333	0	0.125333	0
A_T170	0.572667	0	0	0		B_T170	0.414	0.0866667	0	0
A_Q173	0.84075	0.0315	0	0		B_Q173	0.88475	0	0	0
A_T174	0.233333	0.043	0.401	0		B_T174	0.0266667	0.0486667	0.135333	0.314333
A_Q178	0.629	0.048	0	0		B_Q178	0.643	0.08225	0	0
A_Q179	0.43175	0.02625	0	0.224		B_Q179	0.2455	0	0	0.1425
A_Q180	0.86	0.02625	0	0		B_Q180	0.824	0.04275	0	0
A_Q182	0.185	0.0265	0.122	0.45375		B_Q182	0.19675	0.0405	0	0.6445
For each data point, its value is calculated by integrating the occupancy of the H-bonds and then dividing it by the max h-bond number. The occupancy data of all H-bonds are in the sheet "Figure 5e raw data".

[truncated: 24 more sheets: Fig. 5e raw data, Fig. 5f, Fig. 6b, Fig. S1b, Fig. S1e, Fig. S3a-f, Fig. S3g, Fig. S6a-b, Fig. S6c, Fig. S6d-e, Fig. S8a, Fig. S8b, Fig. S9a-b, Fig. S9c-d, Fig. S9e, Fig. S9f, Fig. S11b, Fig. S11c, Fig. S12a, Fig. S13a-b …]
